# Supplementary material for: Sporosarcina pasteurii can form nanoscale calcium carbonate crystals on cell surface
Source: PLoS One. 2019 Jan 30;14(1):e0210339. doi: 10.1371/journal.pone.0210339 (PMC6353136; doi:10.1371/journal.pone.0210339)
Supplement: S2 File — (XLSX) [file pone.0210339.s002.xlsx]

## Sheet: Data Fig 3c and 3f
#FORMAT : EMSA/MAS Spectral Data File for Fig 3c														#FORMAT : EMSA/MAS Spectral Data File for Fig 3f
#VERSION : 1.0														#VERSION : 1.0
#TITLE : Map Sum Spectrum NBC-7SPlive														#TITLE : Map Sum Spectrum NBUC-7SPlive
#NPOINTS : 2048.0														#NPOINTS : 2048.0
#NCOLUMNS : 1.0														#NCOLUMNS : 1.0
#XUNITS : keV														#XUNITS : keV
#YUNITS : counts														#YUNITS : counts
#DATATYPE : XY														#DATATYPE : XY
#XPERCHAN : 0.01														#XPERCHAN : 0.01
#OFFSET : -0.2														#OFFSET : -0.2
#SIGNALTYPE : EDS														#SIGNALTYPE : EDS
#CHOFFSET : 20.0														#CHOFFSET : 20.0
#LIVETIME : 78.643203735														#LIVETIME : 70.557746887
#REALTIME : 103.299697876														#REALTIME : 92.262443542
#BEAMKV : 20.0														#BEAMKV : 20.0
#PROBECUR : 0.0														#PROBECUR : 0.0
#MAGCAM : 5459.0														#MAGCAM : 50000.0
#XTILTSTGE : 0.0														#XTILTSTGE : 0.0
#AZIMANGLE : 0.0														#AZIMANGLE : 0.0
#ELEVANGLE : 35.0														#ELEVANGLE : 35.0
#XPOSITION mm: 23.1741														#XPOSITION mm: 65.9370
#YPOSITION mm: 33.4190														#YPOSITION mm: 64.2473
#ZPOSITION mm: 25.2553														#ZPOSITION mm: 13.5967
##OXINSTPT : 5														##OXINSTPT : 5
##OXINSTSTROB: 36.12														##OXINSTSTROB: 39.05
#SPECTRUM : Spectral Data Starts Here														#SPECTRUM : Spectral Data Starts Here
-0.2	0													-0.2	0
-0.19	0													-0.19	0
-0.18	0													-0.18	0
-0.17	0													-0.17	0
-0.16	0													-0.16	0
-0.15	0													-0.15	0
-0.14	0													-0.14	0
-0.13	0													-0.13	0
-0.12	0													-0.12	0
-0.11	0													-0.11	0
-0.1	0													-0.1	0
-0.09	0													-0.09	0
-0.08	0													-0.08	0
-0.07	0													-0.07	5
-0.06	0													-0.06	7
-0.05	11													-0.05	30
-0.04	83													-0.04	99
-0.03	367													-0.03	379
-0.02	1082													-0.02	1140
-0.01	2353													-0.01	2219
0	3994													0	3728
0.01	5116													0.01	4847
0.02	5480													0.02	5259
0.03	4301													0.03	4769
0.04	2667													0.04	3384
0.05	1189													0.05	1851
0.06	450													0.06	868
0.07	228													0.07	410
0.08	207													0.08	307
0.09	246													0.09	321
0.1	301													0.1	400
0.11	341													0.11	427
0.12	406													0.12	466
0.13	446													0.13	519
0.14	489													0.14	613
0.15	497													0.15	692
0.16	581													0.16	761
0.17	575													0.17	860
0.18	599													0.18	939
0.19	574													0.19	1000
0.2	599													0.2	1122
0.21	682													0.21	1479
0.22	891													0.22	2239
0.23	1291													0.23	3572
0.24	2056													0.24	6079
0.25	3281													0.25	9415
0.26	4503													0.26	12899
0.27	5228													0.27	14242
0.28	4897													0.28	13304
0.29	3855													0.29	10326
0.3	2438													0.3	6411
0.31	1272													0.31	3373
0.32	616													0.32	1631
0.33	385													0.33	832
0.34	375													0.34	668
0.35	412													0.35	755
0.36	593													0.36	952
0.37	778													0.37	1252
0.38	943													0.38	1438
0.39	971													0.39	1519
0.4	904													0.4	1442
0.41	772													0.41	1220
0.42	652													0.42	961
0.43	611													0.43	822
0.44	606													0.44	768
0.45	710													0.45	826
0.46	898													0.46	1158
0.47	1262													0.47	1790
0.48	2062													0.48	2784
0.49	3399													0.49	4558
0.5	5377													0.5	6898
0.51	7426													0.51	9058
0.52	8699													0.52	10178
0.53	8477													0.53	9759
0.54	6815													0.54	8105
0.55	4592													0.55	5550
0.56	2650													0.56	3320
0.57	1409													0.57	1819
0.58	806													0.58	1021
0.59	567													0.59	662
0.6	457													0.6	553
0.61	450													0.61	527
0.62	475													0.62	527
0.63	489													0.63	509
0.64	546													0.64	568
0.65	539													0.65	617
0.66	542													0.66	624
0.67	572													0.67	634
0.68	585													0.68	657
0.69	590													0.69	685
0.7	610													0.7	676
0.71	608													0.71	663
0.72	633													0.72	673
0.73	624													0.73	662
0.74	624													0.74	634
0.75	641													0.75	685
0.76	654													0.76	688
0.77	712													0.77	721
0.78	684													0.78	769
0.79	721													0.79	734
0.8	703													0.8	768
0.81	729													0.81	769
0.82	738													0.82	802
0.83	752													0.83	801
0.84	772													0.84	809
0.85	787													0.85	867
0.86	808													0.86	881
0.87	818													0.87	921
0.88	877													0.88	937
0.89	926													0.89	875
0.9	874													0.9	883
0.91	923													0.91	904
0.92	946													0.92	919
0.93	937													0.93	885
0.94	898													0.94	916
0.95	1010													0.95	966
0.96	1207													0.96	1062
0.97	1460													0.97	1194
0.98	1923													0.98	1431
0.99	2586													0.99	1823
1	3476													1	2269
1.01	4465													1.01	2938
1.02	5383													1.02	3458
1.03	6047													1.03	3927
1.04	6202													1.04	4017
1.05	5693													1.05	3757
1.06	4808													1.06	3344
1.07	3790													1.07	2663
1.08	2783													1.08	2054
1.09	1963													1.09	1593
1.1	1454													1.1	1279
1.11	1234													1.11	1083
1.12	1134													1.12	1023
1.13	1033													1.13	984
1.14	952													1.14	937
1.15	982													1.15	950
1.16	999													1.16	948
1.17	988													1.17	944
1.18	1011													1.18	944
1.19	1003													1.19	934
1.2	990													1.2	923
1.21	1028													1.21	967
1.22	992													1.22	974
1.23	1009													1.23	969
1.24	1063													1.24	1011
1.25	1050													1.25	994
1.26	1085													1.26	972
1.27	1073													1.27	1018
1.28	1060													1.28	996
1.29	1044													1.29	1012
1.3	1054													1.3	983
1.31	1093													1.31	942
1.32	1068													1.32	975
1.33	1032													1.33	976
1.34	1031													1.34	966
1.35	1033													1.35	960
1.36	1079													1.36	979
1.37	1043													1.37	961
1.38	1060													1.38	958
1.39	1121													1.39	988
1.4	1139													1.4	965
1.41	1209													1.41	1045
1.42	1326													1.42	1085
1.43	1510													1.43	1199
1.44	1849													1.44	1434
1.45	2429													1.45	1641
1.46	3054													1.46	1975
1.47	3636													1.47	2249
1.48	4046													1.48	2528
1.49	4244													1.49	2599
1.5	4132													1.5	2476
1.51	3741													1.51	2230
1.52	3147													1.52	1891
1.53	2569													1.53	1688
1.54	2128													1.54	1479
1.55	1753													1.55	1265
1.56	1581													1.56	1231
1.57	1491													1.57	1155
1.58	1457													1.58	1146
1.59	1448													1.59	1141
1.6	1449													1.6	1107
1.61	1483													1.61	1228
1.62	1613													1.62	1278
1.63	1736													1.63	1391
1.64	2019													1.64	1601
1.65	2518													1.65	1901
1.66	3371													1.66	2307
1.67	5027													1.67	3248
1.68	8200													1.68	4680
1.69	12855													1.69	7067
1.7	19454													1.7	10188
1.71	27822													1.71	14110
1.72	36261													1.72	17774
1.73	42994													1.73	20859
1.74	46091													1.74	22267
1.75	45477													1.75	21755
1.76	40533													1.76	19746
1.77	33448													1.77	16210
1.78	24827													1.78	12284
1.79	17346													1.79	8869
1.8	11723													1.8	6176
1.81	7579													1.81	4256
1.82	5219													1.82	2987
1.83	4008													1.83	2310
1.84	3216													1.84	1894
1.85	2664													1.85	1568
1.86	2207													1.86	1390
1.87	1848													1.87	1226
1.88	1515													1.88	1113
1.89	1325													1.89	1010
1.9	1160													1.9	916
1.91	1051													1.91	893
1.92	1005													1.92	887
1.93	944													1.93	884
1.94	942													1.94	940
1.95	972													1.95	1018
1.96	1102													1.96	1133
1.97	1162													1.97	1274
1.98	1277													1.98	1376
1.99	1366													1.99	1529
2	1487													2	1669
2.01	1572													2.01	1678
2.02	1678													2.02	1768
2.03	1689													2.03	1853
2.04	1768													2.04	1930
2.05	2071													2.05	2114
2.06	2612													2.06	2424
2.07	3483													2.07	3024
2.08	4632													2.08	3921
2.09	5985													2.09	5012
2.1	7543													2.1	6199
2.11	8904													2.11	7141
2.12	9952													2.12	7690
2.13	10414													2.13	8116
2.14	10248													2.14	8088
2.15	9582													2.15	7591
2.16	8837													2.16	7118
2.17	8121													2.17	6526
2.18	7697													2.18	6154
2.19	7526													2.19	5955
2.2	7160													2.2	5629
2.21	6747													2.21	5312
2.22	6314													2.22	4983
2.23	5543													2.23	4446
2.24	4565													2.24	3795
2.25	3645													2.25	3038
2.26	2781													2.26	2361
2.27	2082													2.27	1923
2.28	1541													2.28	1597
2.29	1219													2.29	1349
2.3	1018													2.3	1247
2.31	956													2.31	1167
2.32	881													2.32	1121
2.33	858													2.33	1097
2.34	870													2.34	1084
2.35	861													2.35	962
2.36	866													2.36	895
2.37	932													2.37	945
2.38	992													2.38	974
2.39	1059													2.39	987
2.4	1073													2.4	1009
2.41	1101													2.41	1004
2.42	1093													2.42	969
2.43	1085													2.43	949
2.44	1031													2.44	924
2.45	969													2.45	918
2.46	868													2.46	833
2.47	791													2.47	719
2.48	724													2.48	668
2.49	737													2.49	650
2.5	689													2.5	655
2.51	655													2.51	643
2.52	654													2.52	623
2.53	620													2.53	634
2.54	610													2.54	694
2.55	631													2.55	748
2.56	664													2.56	848
2.57	632													2.57	1003
2.58	625													2.58	1132
2.59	663													2.59	1329
2.6	683													2.6	1610
2.61	710													2.61	1699
2.62	716													2.62	1818
2.63	702													2.63	1835
2.64	706													2.64	1714
2.65	721													2.65	1634
2.66	690													2.66	1456
2.67	678													2.67	1254
2.68	671													2.68	1066
2.69	687													2.69	929
2.7	713													2.7	848
2.71	668													2.71	740
2.72	678													2.72	660
2.73	699													2.73	646
2.74	710													2.74	647
2.75	720													2.75	628
2.76	709													2.76	643
2.77	775													2.77	684
2.78	761													2.78	718
2.79	746													2.79	744
2.8	787													2.8	741
2.81	769													2.81	754
2.82	744													2.82	748
2.83	674													2.83	690
2.84	678													2.84	701
2.85	637													2.85	672
2.86	646													2.86	647
2.87	641													2.87	608
2.88	608													2.88	569
2.89	628													2.89	566
2.9	590													2.9	578
2.91	587													2.91	565
2.92	596													2.92	513
2.93	592													2.93	532
2.94	618													2.94	524
2.95	581													2.95	525
2.96	584													2.96	516
2.97	608													2.97	526
2.98	569													2.98	516
2.99	593													2.99	511
3	573													3	502
3.01	588													3.01	507
3.02	574													3.02	527
3.03	612													3.03	534
3.04	594													3.04	503
3.05	566													3.05	498
3.06	571													3.06	485
3.07	600													3.07	495
3.08	574													3.08	504
3.09	552													3.09	514
3.1	594													3.1	504
3.11	608													3.11	466
3.12	565													3.12	487
3.13	594													3.13	492
3.14	621													3.14	488
3.15	599													3.15	503
3.16	590													3.16	508
3.17	585													3.17	521
3.18	617													3.18	535
3.19	648													3.19	539
3.2	658													3.2	554
3.21	742													3.21	583
3.22	822													3.22	649
3.23	1039													3.23	733
3.24	1294													3.24	878
3.25	1665													3.25	1042
3.26	2179													3.26	1254
3.27	2846													3.27	1631
3.28	3470													3.28	1946
3.29	4088													3.29	2133
3.3	4471													3.3	2451
3.31	4870													3.31	2653
3.32	4977													3.32	2712
3.33	4963													3.33	2617
3.34	4521													3.34	2451
3.35	3880													3.35	2186
3.36	3259													3.36	1883
3.37	2730													3.37	1545
3.38	2107													3.38	1225
3.39	1593													3.39	1022
3.4	1253													3.4	855
3.41	980													3.41	696
3.42	831													3.42	588
3.43	726													3.43	547
3.44	638													3.44	509
3.45	604													3.45	505
3.46	606													3.46	514
3.47	629													3.47	507
3.48	639													3.48	494
3.49	684													3.49	493
3.5	666													3.5	533
3.51	692													3.51	556
3.52	754													3.52	567
3.53	742													3.53	591
3.54	798													3.54	668
3.55	879													3.55	724
3.56	971													3.56	764
3.57	1012													3.57	866
3.58	1092													3.58	964
3.59	1160													3.59	1194
3.6	1122													3.6	1439
3.61	1071													3.61	1705
3.62	1064													3.62	2216
3.63	1051													3.63	2888
3.64	902													3.64	3655
3.65	771													3.65	4534
3.66	721													3.66	5320
3.67	669													3.67	6118
3.68	648													3.68	6803
3.69	612													3.69	7115
3.7	577													3.7	7065
3.71	526													3.71	6866
3.72	493													3.72	6269
3.73	488													3.73	5438
3.74	507													3.74	4451
3.75	535													3.75	3548
3.76	497													3.76	2782
3.77	486													3.77	2002
3.78	486													3.78	1440
3.79	536													3.79	1129
3.8	526													3.8	881
3.81	575													3.81	696
3.82	586													3.82	598
3.83	549													3.83	542
3.84	567													3.84	527
3.85	567													3.85	487
3.86	546													3.86	482
3.87	556													3.87	497
3.88	569													3.88	511
3.89	556													3.89	517
3.9	539													3.9	529
3.91	522													3.91	545
3.92	524													3.92	550
3.93	527													3.93	595
3.94	527													3.94	647
3.95	511													3.95	730
3.96	484													3.96	843
3.97	503													3.97	953
3.98	486													3.98	998
3.99	467													3.99	1063
4	478													4	1126
4.01	504													4.01	1170
4.02	497													4.02	1201
4.03	500													4.03	1185
4.04	499													4.04	1147
4.05	489													4.05	1073
4.06	454													4.06	949
4.07	436													4.07	869
4.08	460													4.08	750
4.09	500													4.09	674
4.1	486													4.1	586
4.11	477													4.11	505
4.12	491													4.12	442
4.13	479													4.13	430
4.14	471													4.14	420
4.15	489													4.15	395
4.16	480													4.16	415
4.17	449													4.17	408
4.18	452													4.18	395
4.19	456													4.19	409
4.2	441													4.2	414
4.21	430													4.21	399
4.22	435													4.22	390
4.23	405													4.23	382
4.24	446													4.24	387
4.25	452													4.25	410
4.26	466													4.26	412
4.27	451													4.27	398
4.28	435													4.28	393
4.29	435													4.29	399
4.3	440													4.3	398
4.31	486													4.31	390
4.32	456													4.32	367
4.33	431													4.33	379
4.34	422													4.34	379
4.35	431													4.35	372
4.36	471													4.36	404
4.37	467													4.37	420
4.38	454													4.38	406
4.39	459													4.39	399
4.4	502													4.4	434
4.41	531													4.41	457
4.42	617													4.42	483
4.43	682													4.43	504
4.44	821													4.44	569
4.45	943													4.45	637
4.46	1089													4.46	687
4.47	1270													4.47	809
4.48	1474													4.48	914
4.49	1604													4.49	936
4.5	1721													4.5	965
4.51	1779													4.51	990
4.52	1785													4.52	995
4.53	1677													4.53	954
4.54	1594													4.54	901
4.55	1383													4.55	805
4.56	1200													4.56	716
4.57	1043													4.57	678
4.58	891													4.58	614
4.59	756													4.59	537
4.6	631													4.6	471
4.61	577													4.61	423
4.62	499													4.62	394
4.63	498													4.63	376
4.64	446													4.64	369
4.65	418													4.65	372
4.66	411													4.66	363
4.67	356													4.67	354
4.68	401													4.68	357
4.69	407													4.69	341
4.7	396													4.7	349
4.71	397													4.71	350
4.72	411													4.72	349
4.73	421													4.73	368
4.74	417													4.74	357
4.75	392													4.75	351
4.76	410													4.76	360
4.77	386													4.77	363
4.78	430													4.78	371
4.79	425													4.79	343
4.8	418													4.8	353
4.81	405													4.81	347
4.82	418													4.82	349
4.83	426													4.83	376
4.84	434													4.84	369
4.85	436													4.85	363
4.86	478													4.86	366
4.87	470													4.87	379
4.88	470													4.88	405
4.89	486													4.89	414
4.9	508													4.9	390
4.91	541													4.91	388
4.92	586													4.92	400
4.93	544													4.93	401
4.94	544													4.94	405
4.95	559													4.95	412
4.96	545													4.96	411
4.97	531													4.97	394
4.98	495													4.98	385
4.99	472													4.99	354
5	415													5	340
5.01	417													5.01	346
5.02	395													5.02	374
5.03	424													5.03	366
5.04	405													5.04	340
5.05	396													5.05	364
5.06	391													5.06	349
5.07	375													5.07	324
5.08	388													5.08	303
5.09	374													5.09	299
5.1	367													5.1	334
5.11	381													5.11	334
5.12	347													5.12	309
5.13	346													5.13	325
5.14	358													5.14	343
5.15	354													5.15	319
5.16	367													5.16	303
5.17	344													5.17	315
5.18	356													5.18	325
5.19	368													5.19	317
5.2	370													5.2	313
5.21	353													5.21	311
5.22	327													5.22	322
5.23	371													5.23	321
5.24	334													5.24	299
5.25	358													5.25	295
5.26	367													5.26	319
5.27	319													5.27	345
5.28	346													5.28	338
5.29	347													5.29	333
5.3	338													5.3	316
5.31	333													5.31	311
5.32	335													5.32	305
5.33	343													5.33	305
5.34	345													5.34	297
5.35	329													5.35	290
5.36	334													5.36	307
5.37	317													5.37	313
5.38	339													5.38	312
5.39	351													5.39	330
5.4	337													5.4	335
5.41	302													5.41	321
5.42	307													5.42	314
5.43	311													5.43	322
5.44	347													5.44	316
5.45	326													5.45	322
5.46	320													5.46	335
5.47	338													5.47	322
5.48	350													5.48	291
5.49	340													5.49	292
5.5	308													5.5	307
5.51	344													5.51	286
5.52	330													5.52	278
5.53	346													5.53	296
5.54	323													5.54	298
5.55	329													5.55	279
5.56	318													5.56	277
5.57	320													5.57	301
5.58	322													5.58	305
5.59	343													5.59	303
5.6	337													5.6	326
5.61	315													5.61	306
5.62	312													5.62	283
5.63	329													5.63	284
5.64	326													5.64	277
5.65	326													5.65	266
5.66	328													5.66	283
5.67	329													5.67	285
5.68	330													5.68	285
5.69	302													5.69	301
5.7	307													5.7	280
5.71	338													5.71	264
5.72	288													5.72	279
5.73	301													5.73	292
5.74	341													5.74	286
5.75	301													5.75	279
5.76	318													5.76	282
5.77	300													5.77	281
5.78	280													5.78	269
5.79	308													5.79	261
5.8	304													5.8	273
5.81	309													5.81	279
5.82	311													5.82	274
5.83	300													5.83	261
5.84	306													5.84	256
5.85	319													5.85	279
5.86	301													5.86	291
5.87	315													5.87	284
5.88	333													5.88	275
5.89	330													5.89	279
5.9	311													5.9	268
5.91	312													5.91	269
5.92	277													5.92	263
5.93	293													5.93	246
5.94	266													5.94	267
5.95	297													5.95	277
5.96	303													5.96	269
5.97	266													5.97	265
5.98	274													5.98	267
5.99	283													5.99	261
6	292													6	256
6.01	321													6.01	267
6.02	294													6.02	263
6.03	305													6.03	250
6.04	298													6.04	260
6.05	286													6.05	260
6.06	275													6.06	246
6.07	284													6.07	263
6.08	287													6.08	265
6.09	290													6.09	263
6.1	253													6.1	267
6.11	280													6.11	250
6.12	287													6.12	245
6.13	298													6.13	247
6.14	332													6.14	261
6.15	276													6.15	278
6.16	278													6.16	254
6.17	243													6.17	254
6.18	277													6.18	268
6.19	293													6.19	272
6.2	295													6.2	272
6.21	272													6.21	271
6.22	292													6.22	265
6.23	298													6.23	247
6.24	294													6.24	243
6.25	292													6.25	258
6.26	283													6.26	258
6.27	263													6.27	234
6.28	269													6.28	253
6.29	264													6.29	273
6.3	291													6.3	273
6.31	286													6.31	255
6.32	270													6.32	236
6.33	277													6.33	244
6.34	287													6.34	263
6.35	300													6.35	271
6.36	264													6.36	275
6.37	241													6.37	266
6.38	281													6.38	251
6.39	293													6.39	244
6.4	292													6.4	241
6.41	308													6.41	238
6.42	272													6.42	250
6.43	289													6.43	257
6.44	265													6.44	258
6.45	265													6.45	256
6.46	254													6.46	252
6.47	260													6.47	257
6.48	279													6.48	246
6.49	247													6.49	242
6.5	255													6.5	224
6.51	271													6.51	208
6.52	268													6.52	236
6.53	278													6.53	246
6.54	293													6.54	236
6.55	255													6.55	245
6.56	243													6.56	241
6.57	238													6.57	233
6.58	263													6.58	234
6.59	248													6.59	226
6.6	250													6.6	218
6.61	277													6.61	219
6.62	264													6.62	225
6.63	253													6.63	237
6.64	262													6.64	242
6.65	257													6.65	247
6.66	253													6.66	242
6.67	279													6.67	234
6.68	248													6.68	225
6.69	259													6.69	217
6.7	253													6.7	219
6.71	248													6.71	221
6.72	262													6.72	211
6.73	268													6.73	207
6.74	253													6.74	224
6.75	271													6.75	235
6.76	272													6.76	228
6.77	278													6.77	230
6.78	254													6.78	223
6.79	228													6.79	214
6.8	238													6.8	214
6.81	263													6.81	220
6.82	280													6.82	230
6.83	262													6.83	235
6.84	254													6.84	234
6.85	237													6.85	219
6.86	253													6.86	215
6.87	282													6.87	221
6.88	247													6.88	220
6.89	228													6.89	206
6.9	224													6.9	214
6.91	221													6.91	223
6.92	229													6.92	217
6.93	249													6.93	220
6.94	244													6.94	220
6.95	254													6.95	215
6.96	227													6.96	215
6.97	252													6.97	210
6.98	228													6.98	207
6.99	215													6.99	201
7	229													7	207
7.01	232													7.01	218
7.02	237													7.02	210
7.03	250													7.03	216
7.04	240													7.04	215
7.05	220													7.05	211
7.06	231													7.06	209
7.07	234													7.07	211
7.08	223													7.08	217
7.09	240													7.09	206
7.1	230													7.1	206
7.11	237													7.11	207
7.12	247													7.12	213
7.13	249													7.13	220
7.14	223													7.14	221
7.15	254													7.15	218
7.16	230													7.16	205
7.17	205													7.17	211
7.18	226													7.18	228
7.19	239													7.19	225
7.2	241													7.2	205
7.21	230													7.21	203
7.22	223													7.22	222
7.23	212													7.23	231
7.24	219													7.24	217
7.25	240													7.25	210
7.26	238													7.26	204
7.27	219													7.27	212
7.28	238													7.28	220
7.29	220													7.29	209
7.3	219													7.3	190
7.31	222													7.31	182
7.32	244													7.32	205
7.33	209													7.33	211
7.34	230													7.34	205
7.35	226													7.35	207
7.36	211													7.36	200
7.37	222													7.37	196
7.38	230													7.38	202
7.39	216													7.39	193
7.4	214													7.4	204
7.41	212													7.41	223
7.42	215													7.42	213
7.43	210													7.43	208
7.44	209													7.44	203
7.45	217													7.45	184
7.46	198													7.46	191
7.47	225													7.47	199
7.48	210													7.48	209
7.49	217													7.49	212
7.5	235													7.5	199
7.51	218													7.51	206
7.52	195													7.52	217
7.53	211													7.53	204
7.54	193													7.54	197
7.55	200													7.55	179
7.56	195													7.56	184
7.57	214													7.57	195
7.58	208													7.58	201
7.59	207													7.59	200
7.6	216													7.6	187
7.61	232													7.61	189
7.62	204													7.62	193
7.63	205													7.63	193
7.64	203													7.64	193
7.65	200													7.65	186
7.66	202													7.66	189
7.67	211													7.67	208
7.68	193													7.68	202
7.69	196													7.69	188
7.7	210													7.7	180
7.71	193													7.71	185
7.72	199													7.72	180
7.73	196													7.73	193
7.74	196													7.74	196
7.75	184													7.75	181
7.76	180													7.76	193
7.77	194													7.77	193
7.78	194													7.78	188
7.79	198													7.79	184
7.8	217													7.8	178
7.81	212													7.81	175
7.82	220													7.82	184
7.83	194													7.83	186
7.84	199													7.84	171
7.85	209													7.85	185
7.86	183													7.86	181
7.87	195													7.87	171
7.88	204													7.88	178
7.89	237													7.89	174
7.9	186													7.9	177
7.91	220													7.91	190
7.92	195													7.92	186
7.93	183													7.93	178
7.94	206													7.94	182
7.95	190													7.95	181
7.96	191													7.96	179
7.97	198													7.97	194
7.98	194													7.98	192
7.99	200													7.99	189
8	186													8	197
8.01	200													8.01	192
8.02	200													8.02	177
8.03	206													8.03	176
8.04	206													8.04	188
8.05	206													8.05	189
8.06	209													8.06	182
8.07	176													8.07	179
8.08	199													8.08	162
8.09	190													8.09	170
8.1	199													8.1	173
8.11	186													8.11	165
8.12	190													8.12	169
8.13	182													8.13	174
8.14	185													8.14	168
8.15	187													8.15	160
8.16	187													8.16	164
8.17	188													8.17	163
8.18	209													8.18	183
8.19	185													8.19	189
8.2	187													8.2	173
8.21	175													8.21	177
8.22	171													8.22	177
8.23	186													8.23	171
8.24	191													8.24	173
8.25	185													8.25	177
8.26	192													8.26	176
8.27	190													8.27	154
8.28	185													8.28	148
8.29	171													8.29	159
8.3	177													8.3	164
8.31	188													8.31	162
8.32	197													8.32	168
8.33	205													8.33	168
8.34	175													8.34	168
8.35	172													8.35	169
8.36	166													8.36	176
8.37	180													8.37	180
8.38	191													8.38	169
8.39	197													8.39	166
8.4	217													8.4	176
8.41	221													8.41	197
8.42	218													8.42	194
8.43	203													8.43	193
8.44	238													8.44	195
8.45	218													8.45	201
8.46	255													8.46	220
8.47	263													8.47	237
8.48	258													8.48	239
8.49	297													8.49	234
8.5	321													8.5	261
8.51	352													8.51	285
8.52	417													8.52	297
8.53	386													8.53	327
8.54	442													8.54	354
8.55	551													8.55	395
8.56	574													8.56	415
8.57	612													8.57	422
8.58	679													8.58	439
8.59	747													8.59	464
8.6	828													8.6	496
8.61	813													8.61	536
8.62	810													8.62	538
8.63	839													8.63	508
8.64	871													8.64	503
8.65	827													8.65	526
8.66	782													8.66	499
8.67	706													8.67	473
8.68	627													8.68	414
8.69	610													8.69	384
8.7	583													8.7	348
8.71	470													8.71	312
8.72	405													8.72	268
8.73	361													8.73	237
8.74	315													8.74	217
8.75	281													8.75	230
8.76	270													8.76	210
8.77	232													8.77	183
8.78	222													8.78	177
8.79	205													8.79	162
8.8	183													8.8	165
8.81	172													8.81	160
8.82	180													8.82	159
8.83	195													8.83	142
8.84	181													8.84	158
8.85	156													8.85	170
8.86	170													8.86	141
8.87	180													8.87	143
8.88	165													8.88	151
8.89	152													8.89	151
8.9	177													8.9	152
8.91	173													8.91	150
8.92	178													8.92	147
8.93	162													8.93	137
8.94	176													8.94	138
8.95	161													8.95	147
8.96	165													8.96	148
8.97	158													8.97	150
8.98	171													8.98	155
8.99	171													8.99	158
9	162													9	151
9.01	144													9.01	134
9.02	150													9.02	142
9.03	171													9.03	133
9.04	170													9.04	127
9.05	159													9.05	163
9.06	166													9.06	169
9.07	153													9.07	154
9.08	172													9.08	140
9.09	179													9.09	147
9.1	144													9.1	165
9.11	140													9.11	153
9.12	157													9.12	137
9.13	167													9.13	128
9.14	150													9.14	134
9.15	143													9.15	142
9.16	175													9.16	145
9.17	174													9.17	138
9.18	154													9.18	140
9.19	152													9.19	147
9.2	154													9.2	140
9.21	152													9.21	137
9.22	148													9.22	131
9.23	151													9.23	132
9.24	157													9.24	144
9.25	146													9.25	130
9.26	144													9.26	136
9.27	149													9.27	148
9.28	153													9.28	152
9.29	169													9.29	149
9.3	181													9.3	135
9.31	146													9.31	140
9.32	150													9.32	133
9.33	164													9.33	125
9.34	147													9.34	121
9.35	164													9.35	130
9.36	141													9.36	144
9.37	154													9.37	142
9.38	150													9.38	148
9.39	159													9.39	138
9.4	157													9.4	127
9.41	168													9.41	146
9.42	167													9.42	148
9.43	177													9.43	153
9.44	181													9.44	163
9.45	195													9.45	170
9.46	179													9.46	172
9.47	182													9.47	165
9.48	233													9.48	168
9.49	215													9.49	186
9.5	208													9.5	198
9.51	248													9.51	219
9.52	265													9.52	240
9.53	287													9.53	251
9.54	351													9.54	262
9.55	346													9.55	305
9.56	355													9.56	335
9.57	418													9.57	355
9.58	454													9.58	383
9.59	509													9.59	417
9.6	571													9.6	475
9.61	598													9.61	557
9.62	660													9.62	614
9.63	743													9.63	666
9.64	815													9.64	743
9.65	859													9.65	799
9.66	903													9.66	854
9.67	1040													9.67	882
9.68	1067													9.68	931
9.69	1086													9.69	976
9.7	1054													9.7	978
9.71	1024													9.71	1008
9.72	1081													9.72	1001
9.73	1000													9.73	923
9.74	988													9.74	839
9.75	875													9.75	817
9.76	782													9.76	757
9.77	717													9.77	670
9.78	608													9.78	594
9.79	529													9.79	526
9.8	513													9.8	481
9.81	456													9.81	402
9.82	352													9.82	363
9.83	291													9.83	302
9.84	292													9.84	236
9.85	245													9.85	221
9.86	226													9.86	198
9.87	195													9.87	176
9.88	184													9.88	161
9.89	177													9.89	141
9.9	164													9.9	129
9.91	143													9.91	136
9.92	144													9.92	123
9.93	152													9.93	117
9.94	150													9.94	128
9.95	131													9.95	131
9.96	148													9.96	121
9.97	119													9.97	112
9.98	134													9.98	108
9.99	130													9.99	123
10	137													10	130
10.01	124													10.01	131
10.02	121													10.02	130
10.03	122													10.03	127
10.04	128													10.04	118
10.05	128													10.05	117
10.06	127													10.06	126
10.07	126													10.07	127
10.08	118													10.08	124
10.09	126													10.09	123
10.1	133													10.1	123
10.11	117													10.11	127
10.12	112													10.12	117
10.13	135													10.13	113
10.14	113													10.14	108
10.15	128													10.15	116
10.16	131													10.16	116
10.17	135													10.17	106
10.18	131													10.18	111
10.19	117													10.19	113
10.2	112													10.2	132
10.21	118													10.21	132
10.22	140													10.22	142
10.23	137													10.23	142
10.24	130													10.24	131
10.25	117													10.25	122
10.26	129													10.26	109
10.27	127													10.27	114
10.28	129													10.28	119
10.29	148													10.29	128
10.3	149													10.3	121
10.31	138													10.31	113
10.32	133													10.32	110
10.33	131													10.33	113
10.34	132													10.34	123
10.35	126													10.35	126
10.36	130													10.36	128
10.37	142													10.37	131
10.38	119													10.38	106
10.39	119													10.39	108
10.4	108													10.4	126
10.41	120													10.41	113
10.42	112													10.42	101
10.43	133													10.43	101
10.44	112													10.44	97
10.45	125													10.45	109
10.46	123													10.46	96
10.47	136													10.47	115
10.48	140													10.48	103
10.49	120													10.49	104
10.5	118													10.5	114
10.51	135													10.51	108
10.52	141													10.52	122
10.53	114													10.53	104
10.54	108													10.54	91
10.55	112													10.55	96
10.56	111													10.56	102
10.57	114													10.57	101
10.58	111													10.58	98
10.59	104													10.59	105
10.6	123													10.6	112
10.61	119													10.61	109
10.62	106													10.62	126
10.63	117													10.63	112
10.64	108													10.64	105
10.65	112													10.65	100
10.66	124													10.66	100
10.67	117													10.67	91
10.68	120													10.68	103
10.69	109													10.69	111
10.7	97													10.7	107
10.71	132													10.71	94
10.72	114													10.72	96
10.73	107													10.73	99
10.74	119													10.74	96
10.75	103													10.75	90
10.76	115													10.76	99
10.77	114													10.77	109
10.78	101													10.78	98
10.79	120													10.79	102
10.8	103													10.8	104
10.81	118													10.81	99
10.82	115													10.82	106
10.83	112													10.83	107
10.84	111													10.84	95
10.85	124													10.85	78
10.86	120													10.86	95
10.87	113													10.87	112
10.88	126													10.88	104
10.89	112													10.89	96
10.9	106													10.9	88
10.91	117													10.91	100
10.92	109													10.92	101
10.93	116													10.93	95
10.94	118													10.94	91
10.95	97													10.95	97
10.96	108													10.96	96
10.97	124													10.97	106
10.98	103													10.98	104
10.99	103													10.99	90
11	110													11	104
11.01	121													11.01	117
11.02	130													11.02	105
11.03	120													11.03	116
11.04	127													11.04	107
11.05	115													11.05	106
11.06	113													11.06	109
11.07	124													11.07	100
11.08	121													11.08	103
11.09	112													11.09	99
11.1	110													11.1	96
11.11	115													11.11	103
11.12	120													11.12	110
11.13	125													11.13	113
11.14	138													11.14	122
11.15	152													11.15	114
11.16	142													11.16	126
11.17	119													11.17	118
11.18	154													11.18	119
11.19	137													11.19	140
11.2	152													11.2	127
11.21	150													11.21	127
11.22	148													11.22	120
11.23	137													11.23	120
11.24	124													11.24	132
11.25	142													11.25	117
11.26	143													11.26	117
11.27	144													11.27	115
11.28	131													11.28	130
11.29	138													11.29	134
11.3	145													11.3	126
11.31	157													11.31	145
11.32	182													11.32	163
11.33	183													11.33	181
11.34	233													11.34	198
11.35	224													11.35	216
11.36	263													11.36	222
11.37	292													11.37	250
11.38	320													11.38	282
11.39	344													11.39	326
11.4	374													11.4	315
11.41	401													11.41	316
11.42	395													11.42	341
11.43	378													11.43	347
11.44	404													11.44	355
11.45	421													11.45	344
11.46	372													11.46	346
11.47	353													11.47	324
11.48	416													11.48	337
11.49	368													11.49	325
11.5	385													11.5	337
11.51	374													11.51	334
11.52	362													11.52	322
11.53	348													11.53	299
11.54	361													11.54	298
11.55	373													11.55	304
11.56	348													11.56	303
11.57	329													11.57	301
11.58	290													11.58	293
11.59	319													11.59	262
11.6	298													11.6	253
11.61	279													11.61	246
11.62	277													11.62	244
11.63	253													11.63	263
11.64	256													11.64	217
11.65	223													11.65	208
11.66	217													11.66	176
11.67	196													11.67	149
11.68	198													11.68	145
11.69	156													11.69	144
11.7	134													11.7	138
11.71	136													11.71	131
11.72	141													11.72	110
11.73	127													11.73	98
11.74	123													11.74	101
11.75	109													11.75	103
11.76	106													11.76	108
11.77	105													11.77	102
11.78	94													11.78	85
11.79	108													11.79	100
11.8	92													11.8	96
11.81	110													11.81	94
11.82	94													11.82	80
11.83	98													11.83	96
11.84	101													11.84	102
11.85	92													11.85	85
11.86	100													11.86	95
11.87	102													11.87	90
11.88	96													11.88	83
11.89	102													11.89	85
11.9	116													11.9	89
11.91	109													11.91	88
11.92	98													11.92	90
11.93	99													11.93	91
11.94	113													11.94	95
11.95	109													11.95	88
11.96	117													11.96	81
11.97	104													11.97	88
11.98	94													11.98	86
11.99	98													11.99	76
12	100													12	77
12.01	92													12.01	73
12.02	96													12.02	76
12.03	78													12.03	76
12.04	99													12.04	78
12.05	87													12.05	82
12.06	75													12.06	83
12.07	110													12.07	76
12.08	81													12.08	77
12.09	96													12.09	76
12.1	88													12.1	69
12.11	72													12.11	75
12.12	64													12.12	69
12.13	81													12.13	72
12.14	88													12.14	75
12.15	87													12.15	67
12.16	91													12.16	82
12.17	87													12.17	79
12.18	82													12.18	72
12.19	72													12.19	66
12.2	83													12.2	64
12.21	79													12.21	65
12.22	100													12.22	82
12.23	86													12.23	70
12.24	80													12.24	77
12.25	71													12.25	71
12.26	93													12.26	69
12.27	94													12.27	73
12.28	74													12.28	65
12.29	89													12.29	66
12.3	89													12.3	70
12.31	84													12.31	68
12.32	73													12.32	72
12.33	71													12.33	67
12.34	67													12.34	63
12.35	80													12.35	83
12.36	95													12.36	75
12.37	85													12.37	72
12.38	84													12.38	54
12.39	75													12.39	62
12.4	62													12.4	68
12.41	72													12.41	59
12.42	77													12.42	68
12.43	81													12.43	74
12.44	66													12.44	71
12.45	72													12.45	52
12.46	67													12.46	60
12.47	68													12.47	65
12.48	83													12.48	68
12.49	70													12.49	69
12.5	69													12.5	66
12.51	78													12.51	69
12.52	76													12.52	64
12.53	92													12.53	61
12.54	86													12.54	65
12.55	64													12.55	58
12.56	77													12.56	74
12.57	83													12.57	70
12.58	73													12.58	60
12.59	62													12.59	56
12.6	57													12.6	64
12.61	59													12.61	59
12.62	72													12.62	65
12.63	67													12.63	69
12.64	63													12.64	63
12.65	60													12.65	66
12.66	68													12.66	68
12.67	67													12.67	62
12.68	69													12.68	61
12.69	67													12.69	63
12.7	84													12.7	62
12.71	65													12.71	70
12.72	66													12.72	73
12.73	71													12.73	73
12.74	68													12.74	58
12.75	74													12.75	64
12.76	77													12.76	63
12.77	53													12.77	54
12.78	68													12.78	60
12.79	60													12.79	64
12.8	68													12.8	54
12.81	55													12.81	54
12.82	63													12.82	62
12.83	68													12.83	52
12.84	65													12.84	56
12.85	64													12.85	60
12.86	63													12.86	51
12.87	68													12.87	58
12.88	78													12.88	60
12.89	85													12.89	53
12.9	73													12.9	56
12.91	76													12.91	60
12.92	68													12.92	62
12.93	69													12.93	63
12.94	70													12.94	61
12.95	67													12.95	62
12.96	72													12.96	59
12.97	54													12.97	59
12.98	84													12.98	61
12.99	72													12.99	57
13	66													13	57
13.01	67													13.01	52
13.02	71													13.02	59
13.03	65													13.03	61
13.04	64													13.04	61
13.05	62													13.05	66
13.06	53													13.06	59
13.07	79													13.07	64
13.08	76													13.08	55
13.09	61													13.09	56
13.1	66													13.1	59
13.11	54													13.11	66
13.12	68													13.12	61
13.13	61													13.13	57
13.14	69													13.14	51
13.15	61													13.15	57
13.16	69													13.16	58
13.17	63													13.17	63
13.18	58													13.18	57
13.19	57													13.19	55
13.2	64													13.2	60
13.21	71													13.21	64
13.22	79													13.22	67
13.23	63													13.23	65
13.24	87													13.24	55
13.25	80													13.25	63
13.26	75													13.26	70
13.27	79													13.27	64
13.28	84													13.28	75
13.29	94													13.29	76
13.3	102													13.3	83
13.31	90													13.31	89
13.32	105													13.32	84
13.33	101													13.33	97
13.34	90													13.34	103
13.35	106													13.35	85
13.36	114													13.36	87
13.37	116													13.37	84
13.38	121													13.38	89
13.39	105													13.39	88
13.4	100													13.4	87
13.41	102													13.41	98
13.42	92													13.42	84
13.43	77													13.43	79
13.44	93													13.44	58
13.45	68													13.45	72
13.46	96													13.46	62
13.47	102													13.47	60
13.48	68													13.48	71
13.49	72													13.49	57
13.5	69													13.5	56
13.51	62													13.51	61
13.52	72													13.52	46
13.53	80													13.53	51
13.54	58													13.54	58
13.55	64													13.55	54
13.56	65													13.56	57
13.57	58													13.57	57
13.58	53													13.58	49
13.59	54													13.59	54
13.6	72													13.6	53
13.61	64													13.61	49
13.62	57													13.62	52
13.63	63													13.63	48
13.64	60													13.64	54
13.65	67													13.65	57
13.66	74													13.66	58
13.67	66													13.67	58
13.68	90													13.68	58
13.69	66													13.69	55
13.7	71													13.7	66
13.71	75													13.71	60
13.72	75													13.72	55
13.73	79													13.73	59
13.74	67													13.74	64
13.75	52													13.75	60
13.76	63													13.76	51
13.77	65													13.77	49
13.78	66													13.78	53
13.79	67													13.79	53
13.8	57													13.8	59
13.81	60													13.81	56
13.82	73													13.82	66
13.83	70													13.83	62
13.84	63													13.84	53
13.85	59													13.85	57
13.86	54													13.86	41
13.87	69													13.87	41
13.88	53													13.88	50
13.89	45													13.89	44
13.9	57													13.9	46
13.91	62													13.91	46
13.92	62													13.92	39
13.93	51													13.93	37
13.94	53													13.94	38
13.95	49													13.95	35
13.96	47													13.96	47
13.97	62													13.97	52
13.98	56													13.98	46
13.99	58													13.99	53
14	57													14	48
14.01	54													14.01	45
14.02	55													14.02	39
14.03	48													14.03	44
14.04	48													14.04	39
14.05	39													14.05	37
14.06	41													14.06	33
14.07	46													14.07	42
14.08	52													14.08	44
14.09	57													14.09	40
14.1	45													14.1	32
14.11	55													14.11	39
14.12	44													14.12	38
14.13	54													14.13	39
14.14	66													14.14	36
14.15	48													14.15	38
14.16	60													14.16	36
14.17	50													14.17	37
14.18	41													14.18	48
14.19	45													14.19	40
14.2	42													14.2	44
14.21	48													14.21	42
14.22	47													14.22	43
14.23	49													14.23	35
14.24	47													14.24	44
14.25	42													14.25	44
14.26	38													14.26	41
14.27	55													14.27	47
14.28	51													14.28	32
14.29	40													14.29	35
14.3	54													14.3	49
14.31	63													14.31	39
14.32	44													14.32	34
14.33	53													14.33	48
14.34	43													14.34	43
14.35	52													14.35	39
14.36	45													14.36	34
14.37	37													14.37	39
14.38	38													14.38	43
14.39	38													14.39	32
14.4	48													14.4	33
14.41	44													14.41	33
14.42	51													14.42	36
14.43	45													14.43	39
14.44	46													14.44	35
14.45	40													14.45	28
14.46	32													14.46	36
14.47	35													14.47	34
14.48	43													14.48	38
14.49	49													14.49	41
14.5	47													14.5	37
14.51	48													14.51	32
14.52	38													14.52	29
14.53	43													14.53	29
14.54	33													14.54	40
14.55	40													14.55	36
14.56	41													14.56	29
14.57	47													14.57	34
14.58	37													14.58	40
14.59	40													14.59	27
14.6	37													14.6	38
14.61	46													14.61	28
14.62	41													14.62	34
14.63	49													14.63	32
14.64	50													14.64	43
14.65	36													14.65	40
14.66	43													14.66	39
14.67	39													14.67	41
14.68	40													14.68	41
14.69	58													14.69	36
14.7	39													14.7	38
14.71	34													14.71	36
14.72	37													14.72	28
14.73	44													14.73	35
14.74	40													14.74	37
14.75	41													14.75	40
14.76	38													14.76	33
14.77	34													14.77	33
14.78	39													14.78	27
14.79	49													14.79	35
14.8	44													14.8	32
14.81	38													14.81	35
14.82	40													14.82	32
14.83	35													14.83	37
14.84	39													14.84	26
14.85	27													14.85	27
14.86	34													14.86	32
14.87	44													14.87	35
14.88	44													14.88	33
14.89	42													14.89	34
14.9	36													14.9	34
14.91	41													14.91	35
14.92	43													14.92	33
14.93	38													14.93	39
14.94	51													14.94	36
14.95	50													14.95	30
14.96	39													14.96	31
14.97	37													14.97	39
14.98	28													14.98	39
14.99	37													14.99	37
15	32													15	41
15.01	43													15.01	38
15.02	43													15.02	33
15.03	42													15.03	30
15.04	42													15.04	24
15.05	39													15.05	30
15.06	40													15.06	33
15.07	45													15.07	22
15.08	39													15.08	28
15.09	41													15.09	32
15.1	42													15.1	30
15.11	32													15.11	34
15.12	35													15.12	27
15.13	41													15.13	30
15.14	33													15.14	23
15.15	33													15.15	35
15.16	42													15.16	22
15.17	34													15.17	26
15.18	39													15.18	40
15.19	33													15.19	24
15.2	47													15.2	35
15.21	35													15.21	20
15.22	43													15.22	29
15.23	37													15.23	28
15.24	32													15.24	35
15.25	38													15.25	38
15.26	37													15.26	30
15.27	38													15.27	35
15.28	31													15.28	40
15.29	41													15.29	22
15.3	44													15.3	26
15.31	29													15.31	29
15.32	50													15.32	30
15.33	32													15.33	30
15.34	33													15.34	37
15.35	27													15.35	29
15.36	37													15.36	31
15.37	27													15.37	25
15.38	41													15.38	35
15.39	32													15.39	36
15.4	36													15.4	23
15.41	43													15.41	26
15.42	26													15.42	24
15.43	39													15.43	21
15.44	38													15.44	20
15.45	34													15.45	28
15.46	35													15.46	25
15.47	31													15.47	27
15.48	37													15.48	25
15.49	33													15.49	30
15.5	25													15.5	30
15.51	22													15.51	17
15.52	42													15.52	35
15.53	41													15.53	20
15.54	31													15.54	19
15.55	34													15.55	24
15.56	29													15.56	40
15.57	35													15.57	24
15.58	30													15.58	27
15.59	32													15.59	31
15.6	33													15.6	28
15.61	22													15.61	23
15.62	26													15.62	25
15.63	28													15.63	26
15.64	35													15.64	24
15.65	38													15.65	29
15.66	26													15.66	27
15.67	26													15.67	33
15.68	25													15.68	33
15.69	29													15.69	22
15.7	31													15.7	29
15.71	35													15.71	30
15.72	28													15.72	20
15.73	20													15.73	18
15.74	28													15.74	25
15.75	31													15.75	25
15.76	30													15.76	34
15.77	38													15.77	24
15.78	42													15.78	22
15.79	29													15.79	27
15.8	31													15.8	28
15.81	20													15.81	25
15.82	29													15.82	23
15.83	40													15.83	27
15.84	29													15.84	27
15.85	28													15.85	18
15.86	28													15.86	25
15.87	36													15.87	18
15.88	21													15.88	31
15.89	29													15.89	20
15.9	36													15.9	30
15.91	26													15.91	26
15.92	27													15.92	29
15.93	32													15.93	27
15.94	34													15.94	20
15.95	39													15.95	24
15.96	26													15.96	27
15.97	24													15.97	18
15.98	23													15.98	17
15.99	36													15.99	20
16	34													16	28
16.01	34													16.01	34
16.02	32													16.02	20
16.03	37													16.03	23
16.04	39													16.04	25
16.05	21													16.05	20
16.06	24													16.06	19
16.07	30													16.07	25
16.08	36													16.08	17
16.09	27													16.09	27
16.1	22													16.1	23
16.11	28													16.11	19
16.12	22													16.12	24
16.13	25													16.13	21
16.14	20													16.14	24
16.15	29													16.15	21
16.16	25													16.16	23
16.17	13													16.17	17
16.18	24													16.18	26
16.19	32													16.19	20
16.2	34													16.2	23
16.21	24													16.21	17
16.22	27													16.22	18
16.23	31													16.23	15
16.24	28													16.24	19
16.25	22													16.25	23
16.26	28													16.26	20
16.27	28													16.27	17
16.28	29													16.28	27
16.29	28													16.29	23
16.3	26													16.3	22
16.31	24													16.31	14
16.32	26													16.32	27
16.33	35													16.33	23
16.34	35													16.34	22
16.35	30													16.35	27
16.36	30													16.36	25
16.37	23													16.37	14
16.38	20													16.38	18
16.39	26													16.39	19
16.4	28													16.4	18
16.41	22													16.41	16
16.42	35													16.42	20
16.43	26													16.43	23
16.44	25													16.44	19
16.45	20													16.45	21
16.46	20													16.46	22
16.47	34													16.47	16
16.48	23													16.48	15
16.49	22													16.49	20
16.5	25													16.5	24
16.51	30													16.51	21
16.52	18													16.52	27
16.53	36													16.53	19
16.54	16													16.54	16
16.55	26													16.55	21
16.56	21													16.56	26
16.57	26													16.57	23
16.58	28													16.58	24
16.59	22													16.59	16
16.6	28													16.6	19
16.61	31													16.61	17
16.62	18													16.62	19
16.63	30													16.63	29
16.64	24													16.64	24
16.65	16													16.65	21
16.66	19													16.66	19
16.67	14													16.67	18
16.68	19													16.68	23
16.69	20													16.69	10
16.7	21													16.7	15
16.71	16													16.71	17
16.72	26													16.72	20
16.73	19													16.73	19
16.74	24													16.74	20
16.75	27													16.75	27
16.76	22													16.76	22
16.77	16													16.77	19
16.78	16													16.78	20
16.79	25													16.79	18
16.8	17													16.8	21
16.81	22													16.81	19
16.82	23													16.82	11
16.83	20													16.83	18
16.84	23													16.84	16
16.85	28													16.85	15
16.86	18													16.86	20
16.87	23													16.87	12
16.88	17													16.88	25
16.89	21													16.89	24
16.9	27													16.9	13
16.91	23													16.91	18
16.92	15													16.92	14
16.93	15													16.93	16
16.94	21													16.94	23
16.95	15													16.95	15
16.96	21													16.96	8
16.97	19													16.97	19
16.98	17													16.98	20
16.99	22													16.99	20
17	26													17	15
17.01	28													17.01	24
17.02	18													17.02	24
17.03	19													17.03	15
17.04	20													17.04	19
17.05	12													17.05	14
17.06	24													17.06	15
17.07	15													17.07	10
17.08	10													17.08	12
17.09	29													17.09	10
17.1	21													17.1	17
17.11	26													17.11	12
17.12	16													17.12	19
17.13	20													17.13	13
17.14	14													17.14	15
17.15	21													17.15	17
17.16	23													17.16	19
17.17	15													17.17	24
17.18	27													17.18	17
17.19	16													17.19	10
17.2	17													17.2	14
17.21	11													17.21	13
17.22	14													17.22	15
17.23	15													17.23	14
17.24	12													17.24	15
17.25	22													17.25	17
17.26	26													17.26	15
17.27	23													17.27	12
17.28	21													17.28	12
17.29	23													17.29	16
17.3	21													17.3	11
17.31	19													17.31	15
17.32	17													17.32	18
17.33	14													17.33	12
17.34	20													17.34	9
17.35	13													17.35	13
17.36	20													17.36	15
17.37	18													17.37	14
17.38	18													17.38	18
17.39	18													17.39	11
17.4	14													17.4	15
17.41	23													17.41	16
17.42	20													17.42	17
17.43	12													17.43	12
17.44	14													17.44	13
17.45	10													17.45	12
17.46	17													17.46	9
17.47	15													17.47	15
17.48	20													17.48	13
17.49	15													17.49	9
17.5	20													17.5	15
17.51	23													17.51	10
17.52	15													17.52	17
17.53	18													17.53	6
17.54	8													17.54	7
17.55	23													17.55	11
17.56	12													17.56	19
17.57	21													17.57	14
17.58	17													17.58	21
17.59	15													17.59	10
17.6	9													17.6	9
17.61	19													17.61	10
17.62	11													17.62	18
17.63	26													17.63	13
17.64	18													17.64	15
17.65	8													17.65	11
17.66	20													17.66	21
17.67	26													17.67	20
17.68	18													17.68	8
17.69	17													17.69	11
17.7	22													17.7	12
17.71	18													17.71	13
17.72	12													17.72	15
17.73	10													17.73	14
17.74	21													17.74	13
17.75	13													17.75	11
17.76	14													17.76	15
17.77	13													17.77	12
17.78	19													17.78	21
17.79	16													17.79	13
17.8	16													17.8	6
17.81	16													17.81	10
17.82	14													17.82	8
17.83	18													17.83	12
17.84	16													17.84	11
17.85	18													17.85	12
17.86	20													17.86	14
17.87	14													17.87	11
17.88	16													17.88	11
17.89	12													17.89	9
17.9	16													17.9	13
17.91	25													17.91	7
17.92	16													17.92	14
17.93	12													17.93	11
17.94	12													17.94	12
17.95	12													17.95	17
17.96	18													17.96	11
17.97	17													17.97	10
17.98	16													17.98	14
17.99	14													17.99	7
18	13													18	8
18.01	15													18.01	10
18.02	11													18.02	12
18.03	19													18.03	10
18.04	8													18.04	6
18.05	8													18.05	10
18.06	15													18.06	15
18.07	17													18.07	16
18.08	11													18.08	12
18.09	14													18.09	14
18.1	8													18.1	10
18.11	15													18.11	16
18.12	12													18.12	11
18.13	18													18.13	17
18.14	18													18.14	11
18.15	9													18.15	10
18.16	8													18.16	16
18.17	17													18.17	14
18.18	17													18.18	4
18.19	18													18.19	3
18.2	11													18.2	6
18.21	15													18.21	12
18.22	15													18.22	12
18.23	17													18.23	15
18.24	9													18.24	7
18.25	8													18.25	9
18.26	9													18.26	11
18.27	21													18.27	11
18.28	13													18.28	11
18.29	13													18.29	13
18.3	15													18.3	8
18.31	17													18.31	14
18.32	11													18.32	11
18.33	14													18.33	11
18.34	21													18.34	10
18.35	7													18.35	11
18.36	15													18.36	12
18.37	15													18.37	12
18.38	20													18.38	12
18.39	8													18.39	8
18.4	14													18.4	8
18.41	17													18.41	14
18.42	12													18.42	10
18.43	17													18.43	13
18.44	16													18.44	12
18.45	13													18.45	8
18.46	12													18.46	12
18.47	8													18.47	8
18.48	9													18.48	10
18.49	11													18.49	11
18.5	7													18.5	7
18.51	6													18.51	10
18.52	10													18.52	7
18.53	8													18.53	10
18.54	18													18.54	7
18.55	16													18.55	4
18.56	13													18.56	13
18.57	16													18.57	6
18.58	13													18.58	8
18.59	10													18.59	7
18.6	13													18.6	6
18.61	14													18.61	11
18.62	13													18.62	6
18.63	9													18.63	9
18.64	6													18.64	8
18.65	13													18.65	7
18.66	13													18.66	9
18.67	12													18.67	6
18.68	10													18.68	6
18.69	13													18.69	10
18.7	15													18.7	15
18.71	17													18.71	8
18.72	11													18.72	5
18.73	17													18.73	9
18.74	9													18.74	3
18.75	14													18.75	7
18.76	12													18.76	10
18.77	13													18.77	2
18.78	11													18.78	12
18.79	12													18.79	8
18.8	13													18.8	1
18.81	7													18.81	6
18.82	10													18.82	5
18.83	9													18.83	7
18.84	4													18.84	10
18.85	20													18.85	5
18.86	12													18.86	5
18.87	12													18.87	11
18.88	7													18.88	6
18.89	4													18.89	7
18.9	10													18.9	5
18.91	9													18.91	7
18.92	6													18.92	18
18.93	13													18.93	5
18.94	12													18.94	10
18.95	10													18.95	8
18.96	10													18.96	6
18.97	12													18.97	6
18.98	10													18.98	3
18.99	10													18.99	7
19	8													19	6
19.01	7													19.01	6
19.02	4													19.02	6
19.03	10													19.03	4
19.04	11													19.04	4
19.05	8													19.05	4
19.06	11													19.06	5
19.07	9													19.07	12
19.08	11													19.08	1
19.09	6													19.09	8
19.1	12													19.1	6
19.11	7													19.11	2
19.12	11													19.12	7
19.13	10													19.13	5
19.14	11													19.14	13
19.15	6													19.15	7
19.16	7													19.16	3
19.17	10													19.17	4
19.18	10													19.18	6
19.19	9													19.19	5
19.2	7													19.2	9
19.21	11													19.21	4
19.22	13													19.22	2
19.23	7													19.23	3
19.24	10													19.24	5
19.25	8													19.25	6
19.26	6													19.26	3
19.27	5													19.27	7
19.28	9													19.28	5
19.29	4													19.29	6
19.3	9													19.3	6
19.31	10													19.31	3
19.32	10													19.32	4
19.33	4													19.33	4
19.34	15													19.34	3
19.35	5													19.35	3
19.36	8													19.36	4
19.37	10													19.37	1
19.38	9													19.38	5
19.39	7													19.39	5
19.4	9													19.4	1
19.41	11													19.41	4
19.42	4													19.42	4
19.43	12													19.43	6
19.44	3													19.44	5
19.45	3													19.45	3
19.46	4													19.46	4
19.47	6													19.47	4
19.48	10													19.48	8
19.49	8													19.49	7
19.5	6													19.5	8
19.51	8													19.51	4
19.52	6													19.52	1
19.53	11													19.53	2
[truncated: 75 more rows]
