# Supplementary material for: Sporosarcina pasteurii can form nanoscale calcium carbonate crystals on cell surface
Source: PLoS One. 2019 Jan 30;14(1):e0210339. doi: 10.1371/journal.pone.0210339 (PMC6353136; doi:10.1371/journal.pone.0210339)
Supplement: S3 File — (XLSX) [file pone.0210339.s003.xlsx]

## Sheet: Data Fig 5b and 5d
	NBC-7SPlive cell surface		Fig 5b							NBUC-7SPlive cell surface			Fig 5d
	Distance [µm]	C K	O K	Ca K						Distance [µm]	C K	O K	Ca K
	0	278	39	4						0	25	3	6
	0.0039	283	21	0						0.0039	37	0	4
	0.0077	253	33	0						0.0077	38	1	3
	0.0116	246	53	0						0.0116	53	0	6
	0.0155	252	50	2						0.0155	52	3	7
	0.0193	274	49	5						0.0193	47	1	9
	0.0232	299	51	6						0.0232	41	2	10
	0.0271	290	41	6						0.0271	40	3	8
	0.0309	269	34	5						0.0309	27	1	8
	0.0348	251	37	4						0.0348	20	0	15
	0.0387	246	41	3						0.0387	24	1	9
	0.0425	259	46	1						0.0425	31	3	6
	0.0464	274	56	0						0.0464	21	5	11
	0.0503	283	52	1						0.0503	30	0	19
	0.0541	294	34	4						0.0541	15	3	19
	0.058	310	22	7						0.058	22	7	14
	0.0619	307	27	7						0.0619	33	3	19
	0.0657	266	47	7						0.0657	28	1	20
	0.0696	240	50	9						0.0696	26	4	14
	0.0735	258	42	7						0.0735	38	1	12
	0.0773	285	37	3						0.0773	31	2	17
	0.0812	269	38	3						0.0812	35	0	17
	0.0851	265	48	4						0.0851	38	3	20
	0.0889	293	49	5						0.0889	32	3	26
	0.0928	302	37	8						0.0928	41	3	28
	0.0967	304	28	8						0.0967	31	2	16
	0.1005	329	31	5						0.1005	25	3	11
	0.1044	333	38	5						0.1044	28	1	28
	0.1083	328	33	11						0.1083	39	6	39
	0.1121	324	28	15						0.1121	33	3	37
	0.116	328	32	12						0.116	30	1	31
	0.1199	330	44	11						0.1199	44	1	33
	0.1238	310	59	10						0.1238	34	3	23
	0.1276	285	66	6						0.1276	39	3	36
	0.1315	306	57	7						0.1315	42	2	38
	0.1354	312	49	6						0.1354	35	6	34
	0.1392	282	52	5						0.1392	28	3	19
	0.1431	273	51	7						0.1431	25	2	27
	0.147	293	44	5						0.147	35	1	43
	0.1508	330	41	2						0.1508	57	6	62
	0.1547	355	41	5						0.1547	51	6	58
	0.1586	333	35	10						0.1586	59	3	62
	0.1624	304	37	17						0.1624	62	10	56
	0.1663	322	58	23						0.1663	47	6	53
	0.1702	327	78	27						0.1702	53	4	56
	0.174	307	87	29						0.174	60	4	73
	0.1779	314	86	34						0.1779	55	6	79
	0.1818	318	83	32						0.1818	66	5	76
	0.1856	315	83	20						0.1856	73	6	76
	0.1895	305	92	14						0.1895	67	6	69
	0.1934	265	104	20						0.1934	70	10	80
	0.1972	255	98	32						0.1972	72	13	93
	0.2011	278	39	4						0.2011	81	6	87
	0.205	283	21	0						0.205	79	5	85
	0.2088	253	33	0						0.2088	70	8	64
	0.2127	246	53	0						0.2127	59	4	67
	0.2166	252	50	2						0.2166	94	4	67
	0.2204	274	49	5						0.2204	93	1	73
	0.2243	299	51	6						0.2243	66	5	76
	0.2282	290	41	6						0.2282	75	3	65
	0.232	269	34	5						0.232	103	4	54
	0.2359	251	37	4						0.2359	103	2	62
	0.2398	246	41	3						0.2398	89	3	72
	0.2436	259	46	1						0.2436	80	5	58
	0.2475	274	56	0						0.2475	84	10	56
	0.2514	283	52	1						0.2514	93	14	55
	0.2552	294	34	4						0.2552	115	11	75
	0.2591	310	22	7						0.2591	112	8	64
	0.263	307	27	7						0.263	116	10	50
	0.2668	266	47	7						0.2668	141	8	43
	0.2707	240	50	9						0.2707	158	4	47
	0.2746	258	42	7						0.2746	169	10	61
	0.2784	285	37	3						0.2784	195	20	81
	0.2823	269	38	3						0.2823	174	11	93
	0.2862	265	48	4						0.2862	177	8	114
	0.29	293	49	5						0.29	200	10	156
	0.2939	302	37	8						0.2939	264	17	191
	0.2978	304	28	8						0.2978	297	18	246
	0.3016	329	31	5						0.3016	297	26	337
	0.3055	333	38	5						0.3055	294	37	398
	0.3094	328	33	11						0.3094	307	33	403
	0.3132	324	28	15						0.3132	307	50	458
	0.3171	328	32	12						0.3171	336	79	541
	0.321	330	44	11						0.321	381	78	681
	0.3248	310	59	10						0.3248	376	87	775
	0.3287	285	66	6						0.3287	383	94	867
	0.3326	306	57	7						0.3326	392	102	915
	0.3364	312	49	6						0.3364	433	98	924
	0.3403	282	52	5						0.3403	422	113	995
	0.3442	273	51	7						0.3442	410	126	1044
	0.348	293	44	5						0.348	434	127	1078
	0.3519	330	41	2						0.3519	494	115	1118
	0.3558	355	41	5						0.3558	547	125	1178
	0.3596	333	35	10						0.3596	531	127	1270
	0.3635	304	37	17						0.3635	513	115	1370
	0.3674	322	58	23						0.3674	523	134	1447
	0.3713	327	78	27						0.3713	509	192	1510
	0.3751	307	87	29						0.3751	533	204	1662
	0.379	314	86	34						0.379	546	215	1772
	0.3829	318	83	32						0.3829	586	227	1838
	0.3867	315	83	20						0.3867	637	260	1979
	0.3906	305	92	14						0.3906	663	282	2151
	0.3945	265	104	20						0.3945	672	298	2301
	0.3983	255	98	32						0.3983	665	305	2450
	0.4022	278	39	4						0.4022	667	328	2718
	0.4061	283	21	0						0.4061	673	342	2921
	0.4099	253	33	0						0.4099	721	385	3095
	0.4138	246	53	0						0.4138	780	432	3299
	0.4177	252	50	2						0.4177	801	445	3496
	0.4215	274	49	5						0.4215	780	450	3692
	0.4254	299	51	6						0.4254	764	475	3979
	0.4293	290	41	6						0.4293	766	538	4230
	0.4331	269	34	5						0.4331	783	618	4434
	0.437	251	37	4						0.437	732	621	4648
	0.4409	246	41	3						0.4409	749	637	5005
	0.4447	259	46	1						0.4447	766	671	5340
	0.4486	274	56	0						0.4486	763	736	5659
	0.4525	283	52	1						0.4525	820	761	5830
	0.4563	294	34	4						0.4563	810	761	6013
	0.4602	310	22	7						0.4602	754	769	6178
	0.4641	307	27	7						0.4641	774	810	6520
	0.4679	266	47	7						0.4679	746	859	6886
	0.4718	240	50	9						0.4718	718	847	6936
	0.4757	258	42	7						0.4757	735	859	6913
	0.4795	285	37	3						0.4795	788	909	7063
	0.4834	269	38	3						0.4834	826	920	7249
	0.4873	265	48	4						0.4873	786	965	7471
	0.4911	293	49	5						0.4911	773	1033	7606
	0.495	302	37	8						0.495	809	1101	7827
	0.4989	304	28	8						0.4989	864	1127	8066
	0.5027	278	39	4						0.5027	880	1158	8350
	0.5066	283	21	0						0.5066	867	1164	8518
	0.5105	253	33	0						0.5105	912	1185	8572
	0.5143	246	53	0						0.5143	866	1242	8550
	0.5182	252	50	2						0.5182	843	1240	8633
	0.5221	274	49	5						0.5221	874	1259	8836
	0.5259	299	51	6						0.5259	894	1281	9055
	0.5298	290	41	6						0.5298	906	1467	9257
	0.5337	269	34	5						0.5337	877	1558	9379
	0.5375	251	37	4						0.5375	835	1503	9394
	0.5414	246	41	3						0.5414	872	1475	9576
	0.5453	259	46	1						0.5453	919	1466	9873
	0.5491	274	56	0						0.5491	896	1492	10032
	0.553	283	52	1						0.553	856	1571	10021
	0.5569	294	34	4						0.5569	868	1624	9987
	0.5607	310	22	7						0.5607	929	1672	9891
	0.5646	307	27	7						0.5646	946	1754	10109
	0.5685	266	47	7						0.5685	972	1784	10473
	0.5723	240	50	9						0.5723	1007	1761	10605
	0.5762	258	42	7						0.5762	986	1784	10458
	0.5801	285	37	3						0.5801	990	1869	10330
	0.5839	269	38	3						0.5839	967	1956	10521
	0.5878	265	48	4						0.5878	952	1948	10685
	0.5917	293	49	5						0.5917	997	2019	10789
	0.5955	302	37	8						0.5955	1012	2041	10898
	0.5994	304	28	8						0.5994	1040	2095	10878
	0.6033	329	31	5						0.6033	1065	2211	10899
	0.6071	333	38	5						0.6071	1055	2235	11033
	0.611	328	33	11						0.611	1034	2144	11248
	0.6149	324	28	15						0.6149	1031	2174	11309
	0.6187	328	32	12						0.6187	1078	2251	11099
	0.6226	330	44	11						0.6226	1093	2263	11165
	0.6265	310	59	10						0.6265	1122	2317	11529
	0.6304	285	66	6						0.6304	1146	2452	11725
	0.6342	306	57	7						0.6342	1125	2445	12051
	0.6381	312	49	6						0.6381	1125	2407	11947
	0.642	282	52	5						0.642	1117	2518	11679
	0.6458	273	51	7						0.6458	1156	2588	11664
	0.6497	293	44	5						0.6497	1272	2643	11869
	0.6536	330	41	2						0.6536	1303	2665	11944
	0.6574	355	41	5						0.6574	1314	2649	12089
	0.6613	333	35	10						0.6613	1333	2665	12256
	0.6652	304	37	17						0.6652	1273	2737	12203
	0.669	322	58	23						0.669	1239	2757	12162
	0.6729	327	78	27						0.6729	1277	2820	12259
	0.6768	307	87	29						0.6768	1378	2913	12346
	0.6806	314	86	34						0.6806	1393	2916	12528
	0.6845	318	83	32						0.6845	1326	2867	12683
	0.6884	315	83	20						0.6884	1249	2910	12700
	0.6922	305	92	14						0.6922	1296	2930	12502
	0.6961	265	104	20						0.6961	1308	3040	12166
	0.7	255	98	32						0.7	1287	3109	12247
	0.7038	270	69	39						0.7038	1263	3102	12185
	0.7077	270	53	34						0.7077	1303	3145	12254
	0.7116	294	61	37						0.7116	1368	3192	12446
	0.7154	331	59	38						0.7154	1402	3153	12676
	0.7193	356	53	32						0.7193	1471	3139	12801
	0.7232	356	64	31						0.7232	1496	3230	12679
	0.727	347	82	32						0.727	1497	3400	12404
	0.7309	349	95	30						0.7309	1519	3367	12225
	0.7348	352	102	25						0.7348	1596	3189	12237
	0.7386	360	94	29						0.7386	1651	3146	12138
	0.7425	388	82	42						0.7425	1686	3135	12152
	0.7464	401	80	49						0.7464	1660	3130	11962
	0.7502	378	83	46						0.7502	1693	3142	11659
	0.7541	343	90	39						0.7541	1691	3114	11354
	0.758	350	86	33						0.758	1624	2980	11372
	0.7618	384	97	35						0.7618	1638	2875	11447
	0.7657	404	105	35						0.7657	1672	2816	11147
	0.7696	418	116	36						0.7696	1690	2889	11005
	0.7734	410	118	37						0.7734	1670	2980	10947
	0.7773	410	98	37						0.7773	1649	2995	10585
	0.7812	460	89	42						0.7812	1680	2915	10425
	0.785	515	107	67						0.785	1751	2866	10255
	0.7889	553	124	83						0.7889	1751	2739	10047
	0.7928	631	136	78						0.7928	1674	2626	9986
	0.7966	662	159	83						0.7966	1623	2612	9964
	0.8005	608	187	84						0.8005	1640	2679	9708
	0.8044	594	184	68						0.8044	1557	2677	9478
	0.8082	638	161	79						0.8082	1431	2642	9470
	0.8121	748	182	88						0.8121	1417	2573	9382
	0.816	862	212	92						0.816	1334	2498	9138
	0.8198	900	210	89						0.8198	1370	2510	8808
	0.8237	940	207	77						0.8237	1459	2528	8722
	0.8276	972	240	78						0.8276	1397	2512	8854
	0.8314	950	279	89						0.8314	1348	2432	8884
	0.8353	922	280	88						0.8353	1382	2368	8677
	0.8392	984	287	89						0.8392	1413	2306	8527
	0.843	1105	272	107						0.843	1362	2280	8427
	0.8469	1146	249	114						0.8469	1302	2289	8303
	0.8508	1108	262	95						0.8508	1328	2301	8218
	0.8546	1148	303	72						0.8546	1310	2309	8146
	0.8585	1287	331	72						0.8585	1309	2300	8157
	0.8624	1385	325	89						0.8624	1362	2221	8006
	0.8663	1398	313	84						0.8663	1388	2223	7901
	0.8701	1399	341	73						0.8701	1336	2284	8046
	0.874	1434	356	83						0.874	1225	2307	8063
	0.8779	1403	346	88						0.8779	1202	2304	7982
	0.8817	1346	385	87						0.8817	1256	2255	7988
	0.8856	1345	451	91						0.8856	1313	2256	7919
	0.8895	1362	478	89						0.8895	1306	2279	7811
	0.8933	1418	451	83						0.8933	1284	2206	7805
	0.8972	1416	432	74						0.8972	1286	2161	7796
	0.9011	1393	410	73						0.9011	1249	2209	7912
	0.9049	1398	401	78						0.9049	1228	2252	7909
	0.9088	1399	380	87						0.9088	1265	2207	7684
	0.9127	1438	385	103						0.9127	1285	2233	7570
	0.9165	1490	409	114						0.9165	1204	2234	7570
	0.9204	1556	431	93						0.9204	1204	2277	7610
	0.9243	1616	421	66						0.9243	1159	2268	7599
	0.9281	1641	431	57						0.9281	1150	2246	7578
	0.932	1658	458	71						0.932	1276	2278	7593
	0.9359	1575	466	84						0.9359	1329	2313	7494
	0.9397	1471	455	91						0.9397	1322	2269	7505
	0.9436	1446	448	92						0.9436	1269	2199	7458
	0.9475	1520	446	89						0.9475	1226	2224	7348
	0.9513	1554	450	97						0.9513	1267	2228	7159
	0.9552	1570	457	104						0.9552	1308	2275	7026
	0.9591	1609	468	109						0.9591	1312	2250	7072
	0.9629	1627	479	92						0.9629	1214	2238	7085
	0.9668	1601	463	68						0.9668	1188	2280	6954
	0.9707	1574	464	62						0.9707	1181	2220	6983
	0.9745	1561	492	74						0.9745	1194	2122	7027
	0.9784	1638	491	82						0.9784	1176	2159	6961
	0.9823	1730	504	93						0.9823	1131	2281	6834
	0.9861	1708	508	105						0.9861	1105	2352	6977
	0.99	1629	499	112						0.99	1180	2300	6963
	0.9939	1631	491	99						0.9939	1242	2256	7065
	0.9977	1661	480	90						0.9977	1233	2274	7090
	1.0016	1705	490	85						1.0016	1258	2349	6942
	1.0055	1623	538	71						1.0055	1280	2385	6853
	1.0093	1591	541	65						1.0093	1258	2446	6881
	1.0132	1729	518	79						1.0132	1249	2401	6905
	1.0171	1799	506	85						1.0171	1244	2330	6927
	1.0209	1751	476	71						1.0209	1212	2342	6926
	1.0248	1675	462	59						1.0248	1211	2364	6841
	1.0287	1708	443	52						1.0287	1258	2402	6825
	1.0325	1749	469	41						1.0325	1276	2419	6813
	1.0364	1745	496	36						1.0364	1303	2450	6831
	1.0403	1659	499	46						1.0403	1307	2478	6780
	1.0441	1630	505	64						1.0441	1289	2499	6737
	1.048	1661	554	80						1.048	1280	2513	6588
	1.0519	1676	548	82						1.0519	1247	2528	6545
	1.0557	1689	516	75						1.0557	1245	2484	6535
	1.0596	1709	526	67						1.0596	1268	2465	6730
	1.0635	1729	525	55						1.0635	1354	2467	6836
	1.0673	1655	497	62						1.0673	1362	2529	6705
	1.0712	1544	504	92						1.0712	1312	2533	6684
	1.0751	1512	525	108						1.0751	1289	2546	6704
	1.0789	1529	524	93						1.0789	1267	2542	6718
	1.0828	1552	482	85						1.0828	1320	2556	6705
	1.0867	1596	477	92						1.0867	1306	2610	6563
	1.0905	1655	530	91						1.0905	1319	2601	6547
	1.0944	1722	578	90						1.0944	1375	2541	6525
	1.0983	1771	615	96						1.0983	1379	2560	6488
	1.1021	1747	598	103						1.1021	1374	2597	6473
	1.106	1663	566	118						1.106	1380	2585	6499
	1.1099	1622	558	125						1.1099	1376	2598	6568
	1.1138	1617	572	123						1.1138	1392	2580	6607
	1.1176	1632	607	99						1.1176	1431	2746	6687
	1.1215	1635	598	77						1.1215	1408	2844	6622
	1.1254	1641	542	84						1.1254	1351	2813	6683
	1.1292	1684	546	98						1.1292	1338	2799	6744
	1.1331	1748	634	111						1.1331	1319	2765	6771
	1.137	1713	689	109						1.137	1297	2760	6814
	1.1408	1643	675	88						1.1408	1321	2760	6888
	1.1447	1645	613	72						1.1447	1400	2800	6894
	1.1486	1759	583	59						1.1486	1480	2816	6742
	1.1524	1750	564	57						1.1524	1487	2815	6536
	1.1563	1639	548	67						1.1563	1538	2742	6440
	1.1602	1567	541	70						1.1602	1467	2662	6413
	1.164	1619	530	70						1.164	1401	2689	6481
	1.1679	1680	505	59						1.1679	1363	2793	6479
	1.1718	1721	538	51						1.1718	1426	2885	6542
	1.1756	1724	552	54						1.1756	1500	2836	6625
	1.1795	1762	564	68						1.1795	1508	2845	6743
	1.1834	1806	597	65						1.1834	1456	2938	6719
	1.1872	1771	591	64						1.1872	1421	2929	6690
	1.1911	1730	544	71						1.1911	1416	2786	6667
	1.195	1714	501	75						1.195	1389	2760	6682
	1.1988	1675	461	76						1.1988	1379	2952	6746
	1.2027	1666	428	70						1.2027	1353	3062	6760
	1.2066	1690	417	59						1.2066	1383	3000	6745
	1.2104	1679	453	67						1.2104	1370	2967	6737
	1.2143	1627	493	78						1.2143	1404	2997	6833
	1.2182	1558	525	80						1.2182	1496	3071	6864
	1.222	1512	535	79						1.222	1534	3137	6939
	1.2259	1520	518	69						1.2259	1575	3194	6940
	1.2298	1522	465	69						1.2298	1576	3276	7015
	1.2336	1531	431	79						1.2336	1537	3304	7094
	1.2375	1504	452	97						1.2375	1533	3294	7038
	1.2414	1503	487	108						1.2414	1539	3341	7031
	1.2452	1561	497	92						1.2452	1594	3416	7006
	1.2491	1597	493	78						1.2491	1667	3421	7020
	1.253	1532	461	72						1.253	1701	3477	7124
	1.2568	1432	430	57						1.2568	1715	3598	7049
	1.2607	1330	440	58						1.2607	1652	3533	6841
	1.2646	1273	437	83						1.2646	1631	3448	6893
	1.2684	1278	402	103						1.2684	1636	3512	6995
	1.2723	1332	393	105						1.2723	1623	3511	7245
	1.2762	1351	401	100						1.2762	1683	3546	7352
	1.28	1247	420	88						1.28	1731	3683	7175
	1.2839	1169	409	77						1.2839	1764	3763	7036
	1.2878	1158	392	61						1.2878	1841	3843	7099
	1.2916	1135	398	61						1.2916	1914	3833	7203
	1.2955	1089	398	56						1.2955	1918	3871	7205
	1.2994	1055	383	52						1.2994	1935	3910	7300
	1.3032	1042	339	57						1.3032	1963	3939	7488
	1.3071	1037	298	65						1.3071	2034	4032	7617
	1.311	1053	292	53						1.311	2012	4024	7564
	1.3148	1054	293	43						1.3148	1991	4009	7505
	1.3187	1000	254	44						1.3187	2091	4174	7509
	1.3226	914	217	42						1.3226	2146	4302	7491
	1.3264	836	215	46						1.3264	2109	4229	7648
	1.3303	821	221	53						1.3303	2028	4112	7884
	1.3342	866	233	48						1.3342	2067	4155	7964
	1.338	899	238	36						1.338	2193	4324	8058
	1.3419	921	212	33						1.3419	2293	4531	8147
	1.3458	895	171	30						1.3458	2271	4692	8204
	1.3496	889	164	19						1.3496	2214	4687	8372
	1.3535	881	189	19						1.3535	2280	4722	8501
	1.3574	849	187	20						1.3574	2373	4866	8583
	1.3613	797	164	21						1.3613	2515	4980	8650
	1.3651	774	154	24						1.3651	2506	5144	8791
	1.369	771	156	26						1.369	2468	5182	8883
	1.3729	715	137	24						1.3729	2536	5183	9025
	1.3767	656	118	21						1.3767	2563	5145	8845
	1.3806	637	135	20						1.3806	2591	5318	8975
	1.3845	636	145	13						1.3845	2743	5487	9190
	1.3883	635	146	4						1.3883	2841	5560	9537
	1.3922	639	135	3						1.3922	2803	5698	9763
	1.3961	676	108	4						1.3961	2730	5976	9966
	1.3999	687	95	4						1.3999	2642	6157	10118
	1.4038	700	102	5						1.4038	2811	6261	10282
	1.4077	678	120	6						1.4077	2941	6430	10585
	1.4115	656	131	11						1.4115	2953	6627	10766
	1.4154	625	130	14						1.4154	2921	6828	10859
	1.4193	584	121	17						1.4193	2861	6942	10790
	1.4231	563	107	16						1.4231	2818	6960	10869
	1.427	560	101	18						1.427	2791	6972	10995
	1.4309	594	97	22						1.4309	2756	7062	10903
	1.4347	595	96	16						1.4347	2736	7145	10950
	1.4386	591	97	10						1.4386	2835	7194	11076
	1.4425	601	108	11						1.4425	2915	7187	11149
	1.4463	616	105	13						1.4463	2976	7136	11207
	1.4502	578	92	15						1.4502	2911	7176	11107
	1.4541	562	82	15						1.4541	2872	7340	10913
	1.4579	599	78	16						1.4579	2924	7441	10842
	1.4618	618	81	16						1.4618	3025	7348	10726
	1.4657	610	81	13						1.4657	3132	7204	10428
	1.4695	581	80	9						1.4695	3083	7353	10419
	1.4734	533	97	12						1.4734	3004	7525	10548
	1.4773	491	104	16						1.4773	2978	7442	10508
	1.4811	501	91	14						1.4811	3010	7430	10525
	1.485	511	87	7						1.485	2981	7346	10270
	1.4889	495	100	1						1.4889	3088	7378	10056
	1.4927	487	96	2						1.4927	3216	7470	10055
	1.4966	484	87	3						1.4966	3221	7461	9835
	1.5005	464	89	4						1.5005	3184	7404	9583
	1.5043	487	97	10						1.5043	3187	7438	9479
	1.5082	536	97	16						1.5082	3167	7484	9318
	1.5121	544	88	12						1.5121	3141	7442	9166
	1.5159	542	73	11						1.5159	3221	7280	9151
	1.5198	523	68	16						1.5198	3283	7100	9027
	1.5237	508	68	18						1.5237	3231	7089	8629
	1.5275	523	75	12						1.5275	3146	7093	8344
	1.5314	529	75	9						1.5314	3066	6919	8348
	1.5353	503	57	7						1.5353	3036	6789	8275
	1.5391	490	48	2						1.5391	3037	6874	8071
	1.543	491	58	1						1.543	3108	6883	7828
	1.5469	500	63	6						1.5469	3115	6773	7748
	1.5507	508	61	7						1.5507	3114	6618	7615
	1.5546	490	58	4						1.5546	3170	6528	7338
	1.5585	457	67	3						1.5585	3257	6414	7232
	1.5623	452	78	4						1.5623	3321	6368	7063
	1.5662	451	74	3						1.5662	3298	6417	6920
	1.5701	474	61	6						1.5701	3219	6389	6574
	1.5739	515	64	10						1.5739	3282	6194	6261
	1.5778	541	68	6						1.5778	3290	5910	6098
	1.5817	546	51	4						1.5817	3303	5681	5914
	1.5855	538	36	7						1.5855	3293	5555	5663
	1.5894	524	41	7						1.5894	3315	5416	5354
	1.5933	499	52	5						1.5933	3331	5277	5111
	1.5971	465	62	5						1.5971	3380	5223	4949
	1.601	445	69	3						1.601	3486	5073	4752
	1.6049	431	59	1						1.6049	3666	4890	4513
	1.6087	441	52	0						1.6087	3764	4675	4267
	1.6126	450	56	2						1.6126	3705	4375	3925
	1.6165	422	55	4						1.6165	3748	4089	3621
	1.6204	408	55	7						1.6204	3708	3807	3406
	1.6242	447	60	11						1.6242	3688	3693	3119
	1.6281	482	73	8						1.6281	3716	3587	2850
	1.632	469	77	2						1.632	3705	3330	2627
	1.6358	430	76	0						1.6358	3737	3160	2376
	1.6397	422	74	0						1.6397	3730	3097	2150
	1.6436	436	66	0						1.6436	3625	3044	1950
	1.6474	422	59	1						1.6474	3644	2886	1783
	1.6513	399	65	6						1.6513	3667	2649	1655
	1.6552	418	70	11						1.6552	3605	2574	1581
	1.659	438	65	8						1.659	3502	2398	1485
	1.6629	419	49	6						1.6629	3410	2169	1331
	1.6668	429	44	12						1.6668	3288	1896	1194
	1.6706	432	48	12						1.6706	3234	1774	1062
	1.6745	402	49	5						1.6745	3247	1736	894
	1.6784	373	49	3						1.6784	3132	1645	780
	1.6822	367	53	4						1.6822	3000	1458	733
	1.6861	389	57	2						1.6861	2889	1243	675
	1.69	404	67	0						1.69	2780	1159	572
	1.6938	409	65	1						1.6938	2601	1041	481
	1.6977	431	64	7						1.6977	2494	947	482
	1.7016	406	57	12						1.7016	2409	891	499
	1.7054	375	63	9						1.7054	2331	820	491
	1.7093	370	88	7						1.7093	2306	768	422
	1.7132	379	81	5						1.7132	2276	847	363
	1.717	392	56	3						1.717	2184	817	331
	1.7209	422	47	6						1.7209	2203	782	328
	1.7248	452	40	8						1.7248	2184	754	323
	1.7286	455	41	6						1.7286	2171	773	330
	1.7325	421	53	7						1.7325	2083	790	335
	1.7364	436	58	10						1.7364	2059	775	326
	1.7402	468	47	6						1.7402	2118	760	291
	1.7441	435	36	1						1.7441	2222	736	304
	1.748	389	46	1						1.748	2161	712	304
	1.7518	427	54	5						1.7518	2100	681	291
	1.7557	474	43	9						1.7557	2097	679	313
	1.7596	472	47	10						1.7596	2051	728	291
	1.7634	460	72	8						1.7634	2076	759	254
	1.7673	456	84	5						1.7673	2058	722	254
	1.7712	426	53	5						1.7712	2038	713	255
	1.775	373	37	8						1.775	2002	720	272
	1.7789	357	55	4						1.7789	1990	744	266
	1.7828	351	74	0						1.7828	1979	722	248
	1.7866	361	72	2						1.7866	1921	670	242
	1.7905	388	58	8						1.7905	1949	632	227
	1.7944	404	48	13						1.7944	2021	599	233
	1.7982	407	57	9						1.7982	2026	562	221
	1.8021	421	62	3						1.8021	2037	593	230
	1.806	423	61	2						1.806	2011	596	223
	1.8098	412	62	3						1.8098	2002	573	205
	1.8137	398	51	4						1.8137	2003	638	200
	1.8176	403	44	4						1.8176	1973	655	214
	1.8214	429	49	4						1.8214	1895	631	226
	1.8253	439	55	4						1.8253	1853	638	218
	1.8292	412	61	6						1.8292	1830	597	206
	1.833	410	64	6						1.833	1855	557	181
	1.8369	436	64	5						1.8369	1803	537	168
	1.8408	451	62	4						1.8408	1786	542	166
	1.8446	430	65	3						1.8446	1713	568	151
	1.8485	392	79	4						1.8485	1710	550	150
	1.8524	355	84	7						1.8524	1705	570	126
	1.8563	330	72	8						1.8563	1651	546	127
	1.8601	354	52	6						1.8601	1589	483	100
	1.864	392	44	2						1.864	1533	465	99
	1.8679	401	62	2						1.8679	1483	473	110
	1.8717	412	84	6						1.8717	1456	446	126
	1.8756	406	57	12						1.8756	1461	441	124
	1.8795	375	63	9						1.8795	1494	468	113
	1.8833	370	88	7						1.8833	1518	516	116
	1.8872	379	81	5						1.8872	1518	534	108
	1.8911	392	56	3						1.8911	1488	507	105
	1.8949	422	47	6						1.8949	1432	454	104
	1.8988	452	40	8						1.8988	1417	460	101
	1.9027	455	41	6						1.9027	1463	479	109
	1.9065	421	53	7						1.9065	1399	476	116
	1.9104	436	58	10						1.9104	1384	476	125
	1.9143	468	47	6						1.9143	1292	485	103
	1.9181	435	36	1						1.9181	1250	461	83
	1.922	389	46	1						1.922	1216	421	79
	1.9259	427	54	5						1.9259	1219	383	72
	1.9297	474	43	9						1.9297	1226	392	91
	1.9336	472	47	10						1.9336	1247	445	99
	1.9375	460	72	8						1.9375	1199	461	85
	1.9413	456	84	5						1.9413	1181	443	71
	1.9452	426	53	5						1.9452	1161	408	66
	1.9491	373	37	8						1.9491	1112	386	81
	1.9529	357	55	4						1.9529	1081	371	72
	1.9568	351	74	0						1.9568	1074	375	70
	1.9607	361	72	2						1.9607	1084	419	61
	1.9645	388	58	8						1.9645	1085	429	59
	1.9684	404	48	13						1.9684	1053	396	66
	1.9723	407	57	9						1.9723	1082	377	70
	1.9761	421	62	3						1.9761	1088	370	68
	1.98	423	61	2						1.98	1061	389	72
	1.9839	412	62	3						1.9839	1062	388	75
	1.9877	398	51	4						1.9877	1096	377	73
	1.9916	403	44	4						1.9916	1078	372	67
	1.9955	429	49	4						1.9955	1084	368	54
	1.9993	439	55	4						1.9993	1107	364	69
	2.0032	412	61	6						2.0032	1093	328	75
