# Supplementary material for: Sporosarcina pasteurii can form nanoscale calcium carbonate crystals on cell surface
Source: PLoS One. 2019 Jan 30;14(1):e0210339. doi: 10.1371/journal.pone.0210339 (PMC6353136; doi:10.1371/journal.pone.0210339)
Supplement: S4 File — (XLSX) [file pone.0210339.s004.xlsx]

## Sheet: Data Fig 7d
keV	Intensity
5	27
5.02	27
5.04	138
5.06	0
5.08	216
5.1	84
5.12	142
5.14	0
5.16	137
5.18	0
5.2	0
5.22	0
5.24	47
5.26	114
5.28	0
5.3	0
5.32	0
5.34	169
5.36	107
5.38	23
5.4	0
5.42	53
5.44	158
5.46	24
5.48	0
5.5	210
5.52	49
5.54	7
5.56	1
5.58	93
5.6	36
5.62	31
5.64	5
5.66	103
5.68	24
5.7	318
5.72	123
5.74	91
5.76	0
5.78	178
5.8	0
5.82	39
5.84	69
5.86	0
5.88	34
5.9	131
5.92	0
5.94	103
5.96	101
5.98	0
6	93
6.02	0
6.04	41
6.06	70
6.08	36
6.1	0
6.12	168
6.14	28
6.16	145
6.18	64
6.2	40
6.22	62
6.24	66
6.26	20
6.28	0
6.3	36
6.32	113
6.34	55
6.36	76
6.38	39
6.4	69
6.42	176
6.44	0
6.46	26
6.48	44
6.5	17
6.52	243
6.54	155
6.56	42
6.58	86
6.6	72
6.62	140
6.64	79
6.66	0
6.68	290
6.7	65
6.72	142
6.74	13
6.76	95
6.78	154
6.8	22
6.82	131
6.84	0
6.86	164
6.88	76
6.9	67
6.92	71
6.94	0
6.96	30
6.98	130
7	12
7.02	171
7.04	45
7.06	0
7.08	102
7.1	0
7.12	99
7.14	29
7.16	60
7.18	104
7.2	0
7.22	106
7.24	0
7.26	0
7.28	92
7.3	0
7.32	64
7.34	199
7.36	82
7.38	82
7.4	95
7.42	24
7.44	157
7.46	69
7.48	156
7.5	137
7.52	5
7.54	61
7.56	76
7.58	0
7.6	51
7.62	82
7.64	89
7.66	45
7.68	117
7.7	181
7.72	19
7.74	4
7.76	34
7.78	113
7.8	0
7.82	53
7.84	142
7.86	0
7.88	42
7.9	0
7.92	142
7.94	0
7.96	121
7.98	5
8	183
8.02	0
8.04	119
8.06	33
8.08	0
8.1	57
8.12	19
8.14	0
8.16	66
8.18	262
8.2	0
8.22	106
8.24	0
8.26	0
8.28	188
8.3	0
8.32	0
8.34	79
8.36	117
8.38	0
8.4	226
8.42	0
8.44	205
8.46	63
8.48	0
8.5	0
8.52	121
8.54	108
8.56	63
8.58	58
8.6	0
8.62	226
8.64	0
8.66	0
8.68	63
8.7	5
8.72	0
8.74	92
8.76	12
8.78	45
8.8	33
8.82	0
8.84	0
8.86	116
8.88	44
8.9	156
8.92	0
8.94	51
8.96	59
8.98	0
9	0
9.02	49
9.04	63
9.06	38
9.08	0
9.1	89
9.12	0
9.14	128
9.16	8
9.18	42
9.2	0
9.22	13
9.24	61
9.26	105
9.28	0
9.3	0
9.32	6
9.34	168
9.36	0
9.38	118
9.4	17
9.42	155
9.44	22
9.46	2
9.48	140
9.5	52
9.52	37
9.54	92
9.56	0
9.58	82
9.6	0
9.62	134
9.64	0
9.66	0
9.68	63
9.7	108
9.72	131
9.74	29
9.76	82
9.78	65
9.8	110
9.82	0
9.84	54
9.86	0
9.88	96
9.9	54
9.92	148
9.94	103
9.96	68
9.98	34
10	114
10.02	9
10.04	6
10.06	25
10.08	109
10.1	0
10.12	62
10.14	71
10.16	0
10.18	180
10.2	24
10.22	20
10.24	0
10.26	19
10.28	143
10.3	0
10.32	212
10.34	37
10.36	80
10.38	169
10.4	51
10.42	101
10.44	127
10.46	23
10.48	27
10.5	0
10.52	58
10.54	84
10.56	0
10.58	210
10.6	13
10.62	6
10.64	0
10.66	127
10.68	63
10.7	0
10.72	178
10.74	0
10.76	155
10.78	22
10.8	144
10.82	32
10.84	0
10.86	117
10.88	0
10.9	99
10.92	191
10.94	158
10.96	48
10.98	294
11	0
11.02	153
11.04	40
11.06	105
11.08	27
11.1	121
11.12	95
11.14	37
11.16	13
11.18	35
11.2	105
11.22	0
11.24	152
11.26	50
11.28	125
11.3	105
11.32	0
11.34	19
11.36	109
11.38	46
11.4	148
11.42	0
11.44	169
11.46	15
11.48	156
11.5	0
11.52	51
11.54	72
11.56	180
11.58	55
11.6	87
11.62	44
11.64	17
11.66	106
11.68	10
11.7	0
11.72	0
11.74	0
11.76	23
11.78	129
11.8	0
11.82	33
11.84	69
11.86	0
11.88	96
11.9	103
11.92	30
11.94	149
11.96	91
11.98	0
12	228
12.02	8
12.04	73
12.06	41
12.08	0
12.1	16
12.12	113
12.14	0
12.16	35
12.18	24
12.2	29
12.22	124
12.24	0
12.26	0
12.28	83
12.3	0
12.32	0
12.34	15
12.36	0
12.38	71
12.4	0
12.42	22
12.44	123
12.46	40
12.48	181
12.5	31
12.52	0
12.54	37
12.56	94
12.58	35
12.6	66
12.62	10
12.64	70
12.66	54
12.68	0
12.7	0
12.72	78
12.74	194
12.76	0
12.78	146
12.8	90
12.82	0
12.84	0
12.86	210
12.88	0
12.9	0
12.92	31
12.94	90
12.96	112
12.98	120
13	0
13.02	1
13.04	0
13.06	0
13.08	2
13.1	84
13.12	0
13.14	23
13.16	81
13.18	50
13.2	44
13.22	66
13.24	77
13.26	58
13.28	0
13.3	0
13.32	90
13.34	12
13.36	0
13.38	199
13.4	56
13.42	19
13.44	0
13.46	117
13.48	105
13.5	0
13.52	0
13.54	0
13.56	132
13.58	0
13.6	1
13.62	25
13.64	0
13.66	21
13.68	0
13.7	102
13.72	0
13.74	0
13.76	22
13.78	0
13.8	0
13.82	26
13.84	76
13.86	0
13.88	0
13.9	0
13.92	53
13.94	0
13.96	121
13.98	1
14	0
14.02	91
14.04	0
14.06	138
14.08	91
14.1	82
14.12	0
14.14	74
14.16	88
14.18	0
14.2	0
14.22	0
14.24	0
14.26	1
14.28	2
14.3	92
14.32	0
14.34	5
14.36	100
14.38	31
14.4	48
14.42	10
14.44	7
14.46	0
14.48	10
14.5	6
14.52	72
14.54	16
14.56	0
14.58	71
14.6	36
14.62	0
14.64	0
14.66	0
14.68	66
14.7	93
14.72	0
14.74	0
14.76	0
14.78	104
14.8	66
14.82	0
14.84	5
14.86	32
14.88	0
14.9	0
14.92	0
14.94	33
14.96	0
14.98	0
15	35
15.02	0
15.04	39
15.06	61
15.08	40
15.1	88
15.12	29
15.14	92
15.16	0
15.18	104
15.2	136
15.22	135
15.24	0
15.26	89
15.28	64
15.3	0
15.32	50
15.34	149
15.36	0
15.38	0
15.4	91
15.42	111
15.44	51
15.46	21
15.48	35
15.5	112
15.52	137
15.54	0
15.56	59
15.58	37
15.6	8
15.62	42
15.64	0
15.66	99
15.68	0
15.7	47
15.72	140
15.74	160
15.76	0
15.78	5
15.8	78
15.82	7
15.84	71
15.86	78
15.88	64
15.9	65
15.92	75
15.94	0
15.96	131
15.98	3
16	8
16.02	85
16.04	0
16.06	50
16.08	67
16.1	18
16.12	74
16.14	7
16.16	82
16.18	85
16.2	77
16.22	108
16.24	73
16.26	0
16.28	0
16.3	31
16.32	118
16.34	55
16.36	19
16.38	10
16.4	58
16.42	72
16.44	0
16.46	36
16.48	117
16.5	30
16.52	0
16.54	42
16.56	100
16.58	63
16.6	43
16.62	114
16.64	95
16.66	0
16.68	46
16.7	27
16.72	185
16.74	44
16.76	0
16.78	0
16.8	98
16.82	0
16.84	0
16.86	79
16.88	0
16.9	0
16.92	25
16.94	198
16.96	32
16.98	0
17	199
17.02	83
17.04	0
17.06	63
17.08	121
17.1	39
17.12	0
17.14	28
17.16	111
17.18	101
17.2	0
17.22	0
17.24	204
17.26	51
17.28	0
17.3	15
17.32	115
17.34	0
17.36	18
17.38	64
17.4	76
17.42	0
17.44	22
17.46	124
17.48	0
17.5	0
17.52	22
17.54	0
17.56	0
17.58	193
17.6	203
17.62	0
17.64	0
17.66	47
17.68	83
17.7	116
17.72	0
17.74	17
17.76	29
17.78	8
17.8	63
17.82	27
17.84	0
17.86	0
17.88	80
17.9	43
17.92	0
17.94	0
17.96	185
17.98	57
18	0
18.02	38
18.04	70
18.06	72
18.08	47
18.1	0
18.12	40
18.14	46
18.16	57
18.18	63
18.2	28
18.22	0
18.24	0
18.26	2
18.28	0
18.3	31
18.32	38
18.34	67
18.36	112
18.38	27
18.4	0
18.42	107
18.44	13
18.46	61
18.48	42
18.5	20
18.52	105
18.54	1
18.56	0
18.58	0
18.6	13
18.62	109
18.64	38
18.66	0
18.68	94
18.7	91
18.72	0
18.74	1
18.76	121
18.78	8
18.8	0
18.82	156
18.84	60
18.86	63
18.88	93
18.9	0
18.92	0
18.94	48
18.96	0
18.98	27
19	116
19.02	6
19.04	0
19.06	10
19.08	0
19.1	45
19.12	130
19.14	52
19.16	0
19.18	0
19.2	109
19.22	151
19.24	36
19.26	0
19.28	0
19.3	0
19.32	52
19.34	10
19.36	22
19.38	92
19.4	0
19.42	0
19.44	100
19.46	104
19.48	22
19.5	0
19.52	32
19.54	9
19.56	14
19.58	0
19.6	65
19.62	58
19.64	15
19.66	0
19.68	0
19.7	73
19.72	0
19.74	135
19.76	126
19.78	52
19.8	0
19.82	37
19.84	68
19.86	69
19.88	17
19.9	66
19.92	44
19.94	130
19.96	71
19.98	0
20	91
20.02	7
20.04	18
20.06	46
20.08	56
20.1	0
20.12	47
20.14	100
20.16	54
20.18	84
20.2	67
20.22	80
20.24	125
20.26	0
20.28	16
20.3	159
20.32	132
20.34	0
20.36	0
20.38	185
20.4	0
20.42	31
20.44	53
20.46	91
20.48	16
20.5	36
20.52	104
20.54	64
20.56	0
20.58	57
20.6	40
20.62	60
20.64	134
20.66	93
20.68	31
20.7	0
20.72	28
20.74	5
20.76	122
20.78	57
20.8	90
20.82	7
20.84	27
20.86	157
20.88	128
20.9	20
20.92	0
20.94	65
20.96	216
20.98	85
21	0
21.02	1
21.04	161
21.06	152
21.08	32
21.1	0
21.12	101
21.14	118
21.16	65
21.18	29
21.2	23
21.22	84
21.24	82
21.26	53
21.28	0
21.3	8
21.32	29
21.34	29
21.36	79
21.38	76
21.4	17
21.42	57
21.44	46
21.46	61
21.48	60
21.5	115
21.52	145
21.54	0
21.56	111
21.58	49
21.6	18
21.62	106
21.64	98
21.66	28
21.68	39
21.7	135
21.72	0
21.74	76
21.76	53
21.78	105
21.8	45
21.82	91
21.84	104
21.86	84
21.88	90
21.9	25
21.92	6
21.94	3
21.96	82
21.98	155
22	102
22.02	35
22.04	1
22.06	89
22.08	111
22.1	62
22.12	35
22.14	48
22.16	18
22.18	142
22.2	80
22.22	83
22.24	36
22.26	55
22.28	68
22.3	43
22.32	11
22.34	32
22.36	96
22.38	192
22.4	80
22.42	132
22.44	26
22.46	71
22.48	117
22.5	94
22.52	119
22.54	27
22.56	29
22.58	97
22.6	0
22.62	0
22.64	88
22.66	0
22.68	31
22.7	0
22.72	146
22.74	103
22.76	64
22.78	51
22.8	15
22.82	42
22.84	49
22.86	23
22.88	191
22.9	95
22.92	8
22.94	0
22.96	87
22.98	124
23	56
23.02	50
23.04	113
23.06	102
23.08	91
23.1	23
23.12	0
23.14	48
23.16	83
23.18	123
23.2	120
23.22	0
23.24	32
23.26	81
23.28	47
23.3	53
23.32	82
23.34	90
23.36	35
23.38	26
23.4	53
23.42	163
23.44	86
23.46	0
23.48	0
23.5	143
23.52	76
23.54	131
23.56	108
23.58	113
23.6	110
23.62	45
23.64	3
23.66	115
23.68	133
23.7	150
23.72	50
23.74	25
23.76	67
23.78	73
23.8	154
23.82	15
23.84	33
23.86	46
23.88	85
23.9	127
23.92	79
23.94	39
23.96	0
23.98	0
24	113
24.02	102
24.04	31
24.06	101
24.08	151
24.1	135
24.12	62
24.14	48
24.16	105
24.18	58
24.2	106
24.22	90
24.24	123
24.26	53
24.28	205
24.3	144
24.32	148
24.34	184
24.36	187
24.38	189
24.4	138
24.42	91
24.44	105
24.46	116
24.48	75
24.5	78
24.52	123
24.54	30
24.56	97
24.58	143
24.6	45
24.62	13
24.64	0
24.66	80
24.68	9
24.7	34
24.72	4
24.74	110
24.76	77
24.78	130
24.8	42
24.82	166
24.84	12
24.86	138
24.88	117
24.9	48
24.92	4
24.94	56
24.96	48
24.98	69
25	137
25.02	51
25.04	30
25.06	0
25.08	93
25.1	122
25.12	169
25.14	95
25.16	43
25.18	37
25.2	71
25.22	61
25.24	52
25.26	45
25.28	0
25.3	1
25.32	134
25.34	154
25.36	71
25.38	6
25.4	7
25.42	85
25.44	30
25.46	91
25.48	15
25.5	108
25.52	23
25.54	0
25.56	118
25.58	76
25.6	59
25.62	117
25.64	0
25.66	48
25.68	49
25.7	12
25.72	87
25.74	69
25.76	119
25.78	146
25.8	2
25.82	90
25.84	14
25.86	114
25.88	55
25.9	107
25.92	0
25.94	0
25.96	87
25.98	127
26	129
26.02	83
26.04	0
26.06	93
26.08	77
26.1	58
26.12	0
26.14	130
26.16	170
26.18	160
26.2	36
26.22	58
26.24	51
26.26	68
26.28	72
26.3	106
26.32	67
26.34	44
26.36	45
26.38	101
26.4	95
26.42	142
26.44	114
26.46	71
26.48	37
26.5	31
26.52	150
26.54	170
26.56	117
26.58	121
26.6	160
26.62	182
26.64	236
26.66	262
26.68	258
26.7	342
26.72	337
26.74	440
26.76	619
26.78	960
26.8	1047
26.82	1395
26.84	1540
26.86	1633
26.88	1186
26.9	1053
26.92	663
26.94	437
26.96	265
26.98	282
27	239
27.02	173
27.04	115
27.06	126
27.08	130
27.1	182
27.12	147
27.14	169
27.16	133
27.18	109
27.2	75
27.22	93
27.24	75
27.26	42
27.28	109
27.3	157
27.32	27
27.34	0
27.36	0
27.38	61
27.4	152
27.42	153
27.44	42
27.46	12
27.48	0
27.5	69
27.52	135
27.54	97
27.56	123
27.58	25
27.6	150
27.62	48
27.64	93
27.66	42
27.68	73
27.7	97
27.72	161
27.74	15
27.76	9
27.78	0
27.8	77
27.82	68
27.84	127
27.86	61
27.88	27
27.9	4
27.92	43
27.94	113
27.96	111
27.98	36
28	114
28.02	0
28.04	18
28.06	89
28.08	14
28.1	119
28.12	124
28.14	142
28.16	21
28.18	119
28.2	52
28.22	98
28.24	40
28.26	71
28.28	57
28.3	125
28.32	46
28.34	55
28.36	0
28.38	83
28.4	45
28.42	0
28.44	35
28.46	107
28.48	167
28.5	74
28.52	186
28.54	68
28.56	123
28.58	0
28.6	150
28.62	138
28.64	175
28.66	166
28.68	71
28.7	130
28.72	185
28.74	121
28.76	209
28.78	43
28.8	210
28.82	184
28.84	242
28.86	165
28.88	107
28.9	115
28.92	220
28.94	299
28.96	279
28.98	266
29	167
29.02	129
29.04	205
29.06	259
29.08	244
29.1	181
29.12	203
29.14	203
29.16	214
29.18	220
29.2	176
29.22	189
29.24	87
29.26	94
29.28	121
29.3	166
29.32	139
29.34	119
29.36	97
29.38	83
29.4	172
29.42	239
29.44	113
29.46	54
29.48	89
29.5	0
29.52	167
29.54	25
29.56	130
29.58	71
29.6	112
29.62	36
29.64	75
29.66	121
29.68	88
29.7	62
29.72	34
29.74	35
29.76	66
29.78	70
29.8	105
29.82	70
29.84	0
29.86	71
29.88	122
29.9	88
29.92	28
29.94	41
29.96	35
29.98	41
30	28
30.02	73
30.04	91
30.06	93
30.08	35
30.1	0
30.12	125
30.14	37
30.16	36
30.18	0
30.2	0
30.22	84
30.24	31
30.26	0
30.28	28
30.3	32
30.32	100
30.34	0
30.36	117
30.38	0
30.4	12
30.42	0
30.44	17
30.46	112
30.48	87
30.5	100
30.52	6
30.54	93
30.56	70
30.58	91
30.6	75
30.62	63
30.64	49
30.66	99
30.68	191
30.7	82
30.72	73
30.74	57
30.76	128
30.78	151
30.8	161
30.82	149
30.84	112
30.86	101
30.88	186
30.9	176
30.92	228
30.94	321
30.96	399
30.98	293
31	346
31.02	222
31.04	220
31.06	150
31.08	132
31.1	169
31.12	144
31.14	255
31.16	209
31.18	173
31.2	189
31.22	220
31.24	174
31.26	247
31.28	209
31.3	187
31.32	356
31.34	368
31.36	369
31.38	318
31.4	321
31.42	295
31.44	302
31.46	383
31.48	459
31.5	380
31.52	508
31.54	440
31.56	351
31.58	435
31.6	386
31.62	422
31.64	326
31.66	333
31.68	361
31.7	305
31.72	350
31.74	429
31.76	278
31.78	251
31.8	240
31.82	180
31.84	332
31.86	200
31.88	187
31.9	236
31.92	149
31.94	165
31.96	169
31.98	130
32	150
32.02	65
32.04	142
32.06	160
32.08	77
32.1	64
32.12	54
32.14	75
32.16	82
32.18	93
32.2	197
32.22	77
32.24	36
32.26	123
32.28	0
32.3	152
32.32	92
32.34	58
32.36	49
32.38	9
32.4	127
32.42	0
32.44	8
32.46	66
32.48	59
32.5	142
32.52	107
32.54	108
32.56	99
32.58	86
32.6	85
32.62	83
32.64	98
32.66	87
32.68	48
32.7	22
32.72	76
32.74	46
32.76	52
32.78	12
32.8	53
32.82	129
32.84	114
32.86	111
32.88	92
32.9	63
32.92	34
32.94	41
32.96	65
32.98	90
33	169
33.02	131
33.04	118
33.06	94
33.08	15
33.1	62
33.12	87
33.14	166
33.16	173
33.18	170
33.2	44
33.22	60
33.24	83
33.26	88
33.28	153
33.3	103
33.32	150
33.34	169
33.36	179
33.38	181
33.4	160
33.42	176
33.44	196
33.46	177
33.48	192
33.5	167
33.52	135
33.54	235
33.56	229
33.58	283
33.6	236
33.62	163
33.64	223
33.66	236
33.68	138
33.7	260
33.72	289
33.74	346
33.76	398
33.78	347
33.8	377
33.82	371
33.84	338
33.86	486
33.88	572
33.9	545
33.92	630
33.94	645
33.96	693
33.98	820
34	1044
34.02	1155
34.04	1406
34.06	1744
34.08	2057
34.1	2559
34.12	3133
34.14	3840
34.16	4811
34.18	6342
34.2	8519
34.22	12546
34.24	18231
34.26	24145
34.28	25484
34.3	21570
34.32	15551
34.34	10399
34.36	6538
34.38	4488
34.4	3305
34.42	2633
34.44	2328
34.46	2033
34.48	1806
34.5	1563
34.52	1261
34.54	1065
34.56	835
34.58	666
34.6	634
34.62	565
34.64	558
34.66	442
34.68	400
34.7	384
34.72	362
34.74	430
34.76	333
34.78	366
34.8	360
34.82	224
34.84	270
34.86	211
34.88	246
34.9	191
34.92	202
34.94	182
34.96	186
34.98	232
35	178
35.02	145
35.04	180
35.06	104
35.08	163
35.1	162
35.12	190
35.14	178
35.16	145
35.18	125
35.2	117
35.22	113
35.24	65
35.26	151
35.28	142
35.3	153
35.32	143
35.34	136
35.36	79
35.38	118
35.4	80
35.42	126
35.44	87
35.46	101
35.48	85
35.5	73
35.52	70
35.54	75
35.56	88
35.58	84
35.6	105
35.62	186
35.64	106
35.66	140
35.68	168
35.7	107
35.72	142
35.74	90
35.76	28
35.78	23
35.8	43
35.82	11
35.84	67
35.86	43
35.88	87
35.9	146
35.92	89
35.94	24
35.96	0
35.98	17
36	49
36.02	65
36.04	60
36.06	70
36.08	0
36.1	71
36.12	74
36.14	53
36.16	168
36.18	101
36.2	70
36.22	85
36.24	0
36.26	84
36.28	19
36.3	93
36.32	157
36.34	131
36.36	96
36.38	39
36.4	56
36.42	69
36.44	178
36.46	186
36.48	106
36.5	151
36.52	90
36.54	164
36.56	310
36.58	373
36.6	494
36.62	713
36.64	787
36.66	675
36.68	637
36.7	393
36.72	315
36.74	251
36.76	127
36.78	169
36.8	93
36.82	65
36.84	145
36.86	200
36.88	243
36.9	233
36.92	163
36.94	132
36.96	86
36.98	132
37	31
37.02	34
37.04	129
37.06	43
37.08	112
37.1	82
37.12	73
37.14	50
37.16	33
37.18	103
37.2	143
37.22	72
37.24	71
37.26	55
37.28	5
37.3	54
37.32	113
37.34	74
37.36	123
37.38	68
37.4	29
37.42	101
37.44	92
37.46	30
37.48	63
37.5	26
37.52	0
37.54	46
37.56	133
37.58	141
37.6	156
37.62	118
37.64	135
37.66	9
37.68	12
37.7	66
37.72	121
37.74	174
37.76	171
37.78	154
37.8	145
37.82	109
37.84	208
37.86	203
37.88	152
37.9	191
37.92	139
37.94	260
37.96	339
37.98	279
38	310
38.02	279
38.04	286
38.06	303
38.08	247
38.1	295
38.12	371
38.14	343
38.16	429
38.18	486
38.2	434
38.22	438
38.24	461
38.26	405
38.28	451
38.3	348
38.32	355
38.34	403
38.36	306
38.38	317
38.4	400
38.42	251
38.44	317
38.46	260
38.48	225
38.5	239
38.52	224
38.54	160
38.56	222
38.58	177
38.6	139
38.62	126
38.64	142
38.66	133
38.68	77
38.7	97
38.72	128
38.74	115
38.76	142
38.78	98
38.8	120
38.82	50
38.84	133
38.86	68
38.88	104
38.9	105
38.92	41
38.94	94
38.96	72
38.98	25
39	98
39.02	29
39.04	20
39.06	129
39.08	62
39.1	79
39.12	92
39.14	53
39.16	23
39.18	23
39.2	0
39.22	0
39.24	93
39.26	9
39.28	40
39.3	56
39.32	74
39.34	4
39.36	66
39.38	76
39.4	42
39.42	45
39.44	60
39.46	59
39.48	43
39.5	60
39.52	34
39.54	29
39.56	44
39.58	16
39.6	62
39.62	19
39.64	49
39.66	0
39.68	79
39.7	0
39.72	64
39.74	74
39.76	19
39.78	40
39.8	58
39.82	0
39.84	74
39.86	42
39.88	0
39.9	0
39.92	0
39.94	36
39.96	69
39.98	19
40	37
40.02	17
40.04	68
40.06	0
40.08	8
40.1	0
40.12	0
40.14	0
40.16	9
40.18	78
40.2	0
40.22	46
40.24	12
40.26	23
40.28	36
40.3	82
40.32	0
40.34	0
40.36	0
40.38	57
40.4	19
40.42	80
40.44	34
40.46	57
40.48	20
40.5	24
40.52	82
40.54	63
40.56	0
40.58	49
40.6	16
40.62	36
40.64	54
40.66	80
40.68	30
40.7	41
40.72	0
40.74	26
40.76	0
40.78	0
40.8	44
40.82	0
40.84	37
40.86	0
40.88	55
40.9	6
40.92	13
40.94	19
40.96	80
40.98	0
41	103
41.02	58
41.04	78
41.06	44
41.08	73
41.1	7
41.12	2
41.14	13
41.16	79
41.18	34
41.2	41
41.22	0
41.24	71
41.26	35
41.28	56
41.3	39
41.32	105
41.34	72
41.36	85
41.38	103
41.4	50
41.42	49
41.44	50
41.46	55
41.48	52
41.5	73
41.52	89
41.54	115
41.56	146
41.58	186
41.6	127
41.62	141
41.64	155
41.66	31
41.68	60
41.7	121
41.72	153
41.74	146
41.76	220
41.78	232
41.8	253
41.82	241
41.84	279
41.86	265
41.88	265
41.9	459
41.92	543
41.94	597
41.96	762
41.98	1251
42	1704
42.02	2451
42.04	2981
42.06	2853
42.08	2248
42.1	1691
42.12	1184
42.14	779
42.16	567
42.18	469
42.2	388
42.22	359
42.24	280
42.26	267
42.28	241
42.3	208
42.32	185
42.34	173
42.36	168
42.38	200
42.4	117
42.42	160
42.44	129
42.46	96
42.48	25
42.5	56
42.52	100
42.54	35
42.56	108
42.58	110
42.6	75
42.62	82
42.64	76
42.66	88
42.68	109
42.7	42
42.72	51
42.74	87
42.76	50
42.78	77
42.8	68
42.82	53
42.84	68
42.86	67
42.88	42
42.9	74
42.92	99
42.94	37
42.96	23
42.98	37
43	34
43.02	22
43.04	48
43.06	64
43.08	48
43.1	51
43.12	0
43.14	85
43.16	48
43.18	88
43.2	63
43.22	44
43.24	42
43.26	44
43.28	12
43.3	56
43.32	84
43.34	8
43.36	90
43.38	58
43.4	94
43.42	54
43.44	38
43.46	42
43.48	66
43.5	14
43.52	0
43.54	49
43.56	71
43.58	12
43.6	89
43.62	99
43.64	64
43.66	69
43.68	94
43.7	0
43.72	18
43.74	23
43.76	89
43.78	62
43.8	79
43.82	76
43.84	61
43.86	67
43.88	73
43.9	33
43.92	0
43.94	56
43.96	24
43.98	50
44	58
44.02	37
44.04	40
44.06	40
44.08	47
44.1	63
44.12	54
44.14	64
44.16	32
44.18	94
44.2	80
44.22	53
44.24	71
44.26	73
44.28	79
44.3	37
44.32	90
44.34	132
44.36	57
44.38	76
44.4	84
44.42	45
44.44	0
44.46	64
44.48	77
44.5	40
44.52	96
44.54	71
44.56	76
44.58	61
44.6	5
44.62	59
44.64	62
44.66	56
44.68	84
44.7	69
44.72	91
44.74	57
44.76	114
44.78	53
44.8	115
44.82	107
44.84	90
44.86	80
44.88	131
44.9	57
44.92	92
44.94	67
44.96	121
[truncated: 2,252 more rows]
